# Supplementary material for: Combining Community Wastewater Genomic Surveillance with State Clinical Surveillance: A Framework for SARS-CoV-2 Public Health Practice
Source: Food Environ Virol. 2022 Aug 18;14(4):410–6. doi: 10.1007/s12560-022-09531-2 (PMC9387882; doi:10.1007/s12560-022-09531-2)
Supplement: Supplementary file 2 — Supplementary file2 (XLSX 86 KB) [file 12560_2022_9531_MOESM2_ESM.xlsx]

## Sheet: variants_in
Date	Sample Number	Location	Proportion of mutations detected for each variant
			B.1.1.7	B.1.351	B.1.427	B.1.429	P.1	R.1	B.1.618	B.1.623	B.1.617.1	B.1.617.2	B.1.617.3	B.1.621	C.37	B.1.525	B.1.526	P.2	AY.4.2	B.1.1.529
2021-02-10	(HoonPosCtrl)		0 / 19	0 / 15	0 / 12	0 / 10	0 / 21	0 / 12	0 / 15	0 / 13	0 / 14	0 / 16	0 / 15	0 / 18
2021-02-10	(PosCtrl2)		0 / 19	0 / 15	0 / 12	0 / 10	0 / 21	0 / 12	0 / 15	0 / 13	0 / 14	0 / 16	0 / 15	0 / 18
2021-02-10	(E09)		2 / 19	4 / 15	4 / 12	4 / 10	2 / 21	2 / 12	2 / 15	4 / 13	2 / 14	2 / 16	2 / 15	2 / 18
2021-02-10	(A06)		0 / 19	0 / 15	0 / 12	0 / 10	0 / 21	0 / 12	0 / 15	0 / 13	0 / 14	0 / 16	0 / 15	0 / 18
2021-02-10	(A10)		0 / 19	0 / 15	0 / 12	0 / 10	0 / 21	0 / 12	0 / 15	0 / 13	0 / 14	0 / 16	0 / 15	0 / 18
2021-02-10	(s833)	MH32985 Wood Road & Terry Road	2 / 19	4 / 15	7 / 12	7 / 10	2 / 21	2 / 12	2 / 15	4 / 13	3 / 14	4 / 16	4 / 15	2 / 18
2021-02-10	(s838)	CCWQTC INF	5 / 19	4 / 15	5 / 12	4 / 10	4 / 21	4 / 12	2 / 15	5 / 13	3 / 14	3 / 16	4 / 15	3 / 18
2021-02-10	(s847)	Shawnee Park B	2 / 19	5 / 15	4 / 12	4 / 10	2 / 21	2 / 12	2 / 15	5 / 13	2 / 14	2 / 16	3 / 15	2 / 18
2021-02-10	(s849)	MH32985 Wood Road & Terry Road	2 / 19	4 / 15	4 / 12	4 / 10	2 / 21	2 / 12	2 / 15	4 / 13	3 / 14	3 / 16	4 / 15	2 / 18
2021-02-25	(Positive)		0 / 19	0 / 15	0 / 12	0 / 10	0 / 21	0 / 12	0 / 15	0 / 13	0 / 14	0 / 16	0 / 15	0 / 18
2021-02-25	(s884Art)		0 / 19	1 / 15	1 / 12	1 / 10	0 / 21	0 / 12	0 / 15	1 / 13	0 / 14	0 / 16	1 / 15	0 / 18
2021-02-25	(s884Mid)		3 / 19	2 / 15	2 / 12	2 / 10	2 / 21	2 / 12	0 / 15	2 / 13	1 / 14	1 / 16	2 / 15	2 / 18
2021-02-25	(s884Hex)		5 / 19	4 / 15	4 / 12	4 / 10	4 / 21	4 / 12	2 / 15	5 / 13	2 / 14	2 / 16	3 / 15	3 / 18
2021-02-25	(s891Art)		2 / 19	2 / 15	2 / 12	2 / 10	1 / 21	1 / 12	1 / 15	3 / 13	1 / 14	1 / 16	2 / 15	2 / 18
2021-02-25	(s891Mid)		2 / 19	4 / 15	4 / 12	4 / 10	2 / 21	3 / 12	2 / 15	4 / 13	3 / 14	3 / 16	4 / 15	2 / 18
2021-02-25	(s891Hex)		2 / 19	4 / 15	5 / 12	5 / 10	2 / 21	2 / 12	2 / 15	4 / 13	2 / 14	2 / 16	3 / 15	2 / 18
2021-02-25	(s0122202Art)		2 / 19	2 / 15	2 / 12	2 / 10	1 / 21	1 / 12	1 / 15	3 / 13	1 / 14	1 / 16	2 / 15	2 / 18
2021-02-25	(s0122202Mid)		4 / 19	2 / 15	2 / 12	2 / 10	3 / 21	3 / 12	1 / 15	2 / 13	1 / 14	1 / 16	2 / 15	2 / 18
2021-02-25	(s0122202Hex)		3 / 19	4 / 15	5 / 12	5 / 10	3 / 21	2 / 12	2 / 15	6 / 13	2 / 14	3 / 16	3 / 15	3 / 18
2021-02-25	(PosCtrlArt)		0 / 19	0 / 15	0 / 12	0 / 10	0 / 21	0 / 12	0 / 15	0 / 13	0 / 14	0 / 16	0 / 15	0 / 18
2021-02-25	(PosCtrlMid)		0 / 19	0 / 15	0 / 12	0 / 10	0 / 21	0 / 12	0 / 15	0 / 13	0 / 14	0 / 16	0 / 15	0 / 18
2021-02-25	(PosCtrlHex)		0 / 19	0 / 15	0 / 12	0 / 10	0 / 21	0 / 12	0 / 15	0 / 13	0 / 14	0 / 16	0 / 15	0 / 18
2021-03-09	(NegCtrl)		0 / 19	0 / 15	0 / 12	0 / 10	0 / 21	0 / 12	0 / 15	0 / 13	0 / 14	0 / 16	0 / 15	0 / 18
2021-03-09	(s908)	Shawnee Park B	3 / 19	4 / 15	5 / 12	5 / 10	2 / 21	2 / 12	2 / 15	4 / 13	3 / 14	3 / 16	5 / 15	2 / 18
2021-03-09	(s909)	34th Street PS	2 / 19	4 / 15	5 / 12	5 / 10	2 / 21	2 / 12	2 / 15	4 / 13	3 / 14	2 / 16	3 / 15	2 / 18
2021-03-09	(s910)	MH32985 Wood Road & Terry Road	6 / 19	4 / 15	4 / 12	4 / 10	4 / 21	4 / 12	3 / 15	5 / 13	3 / 14	4 / 16	4 / 15	4 / 18
2021-03-09	(s911)	MH09837 Ashby Lane & Mill Creek	5 / 19	5 / 15	6 / 12	5 / 10	3 / 21	2 / 12	2 / 15	6 / 13	3 / 14	5 / 16	3 / 15	4 / 18
2021-03-09	(s912)	DRGWQTC INF	9 / 19	3 / 15	3 / 12	3 / 10	6 / 21	4 / 12	2 / 15	4 / 13	3 / 14	3 / 16	4 / 15	3 / 18
2021-03-09	(s913)	MH57350 Preston & South Park	10 / 19	4 / 15	5 / 12	5 / 10	2 / 21	2 / 12	2 / 15	4 / 13	2 / 14	3 / 16	3 / 15	2 / 18
2021-03-09	(s914)	MH57769 Pineland Drive & Oakmont Dr.	4 / 19	4 / 15	4 / 12	4 / 10	5 / 21	4 / 12	3 / 15	4 / 13	2 / 14	2 / 16	3 / 15	3 / 18
2021-03-09	(s915)	CCWQTC INF	4 / 19	3 / 15	4 / 12	4 / 10	4 / 21	4 / 12	2 / 15	3 / 13	4 / 14	4 / 16	5 / 15	2 / 18
2021-03-09	(s916)	MH70101 15th & Wilson	0 / 19	2 / 15	2 / 12	2 / 10	0 / 21	0 / 12	0 / 15	2 / 13	0 / 14	1 / 16	0 / 15	0 / 18
2021-03-09	(s917)	FFWQTP INF	13 / 19	4 / 15	4 / 12	4 / 10	4 / 21	4 / 12	2 / 15	5 / 13	3 / 14	4 / 16	4 / 15	4 / 18
2021-03-09	(s918)	HCWQTP INF	3 / 19	3 / 15	3 / 12	3 / 10	2 / 21	2 / 12	2 / 15	3 / 13	3 / 14	3 / 16	4 / 15	3 / 18
2021-03-09	(s920)	MH08915A CSO140	0 / 19	0 / 15	0 / 12	0 / 10	0 / 21	0 / 12	0 / 15	0 / 13	0 / 14	0 / 16	0 / 15	0 / 18
2021-03-09	(s921)	MH71910 CSO146	1 / 19	1 / 15	1 / 12	1 / 10	1 / 21	1 / 12	1 / 15	1 / 13	1 / 14	1 / 16	1 / 15	1 / 18
2021-03-09	(s922)	MH50495 CSO108	1 / 19	1 / 15	1 / 12	1 / 10	1 / 21	1 / 12	1 / 15	1 / 13	1 / 14	1 / 16	2 / 15	1 / 18
2021-03-09	(s03082021)	MFWQTC	5 / 19	4 / 15	4 / 12	4 / 10	2 / 21	2 / 12	2 / 15	5 / 13	2 / 14	2 / 16	3 / 15	3 / 18
2021-03-09	(PosCtrl)		0 / 19	0 / 15	0 / 12	0 / 10	0 / 21	0 / 12	0 / 15	0 / 13	0 / 14	0 / 16	0 / 15	0 / 18
2021-03-16	(NegCtrl)		0 / 19	0 / 15	0 / 12	0 / 10	0 / 21	0 / 12	0 / 15	0 / 13	0 / 14	0 / 16	0 / 15	0 / 18
2021-03-16	(s923)	Shawnee Park B	11 / 19	5 / 15	5 / 12	5 / 10	6 / 21	4 / 12	2 / 15	5 / 13	3 / 14	3 / 16	4 / 15	3 / 18
2021-03-16	(s924)	34th Street PS	2 / 19	4 / 15	4 / 12	4 / 10	2 / 21	2 / 12	2 / 15	4 / 13	2 / 14	2 / 16	3 / 15	2 / 18
2021-03-16	(s925)	MH32985 Wood Road & Terry Road	2 / 19	4 / 15	3 / 12	3 / 10	3 / 21	3 / 12	3 / 15	4 / 13	2 / 14	2 / 16	3 / 15	3 / 18
2021-03-16	(s926)	MH09837 Ashby Lane & Mill Creek	17 / 19	4 / 15	4 / 12	4 / 10	5 / 21	4 / 12	3 / 15	5 / 13	3 / 14	3 / 16	4 / 15	5 / 18
2021-03-16	(s927)	DRGWQTC INF	11 / 19	6 / 15	5 / 12	5 / 10	5 / 21	4 / 12	3 / 15	6 / 13	2 / 14	3 / 16	2 / 15	6 / 18
2021-03-16	(s928)	MH57350 Preston & South Park	16 / 19	6 / 15	9 / 12	9 / 10	5 / 21	5 / 12	2 / 15	6 / 13	4 / 14	5 / 16	4 / 15	6 / 18
2021-03-16	(s929)	MH57769 Pineland Drive & Oakmont Dr.	5 / 19	4 / 15	4 / 12	4 / 10	4 / 21	4 / 12	2 / 15	5 / 13	3 / 14	4 / 16	4 / 15	3 / 18
2021-03-16	(s930)	CCWQTC INF	2 / 19	4 / 15	4 / 12	4 / 10	2 / 21	2 / 12	3 / 15	4 / 13	3 / 14	3 / 16	4 / 15	2 / 18
2021-03-16	(s931)	MH70101 15th & Wilson	18 / 19	3 / 15	2 / 12	2 / 10	6 / 21	4 / 12	2 / 15	4 / 13	2 / 14	2 / 16	2 / 15	4 / 18
2021-03-16	(s932)	FFWQTP INF	5 / 19	4 / 15	4 / 12	4 / 10	2 / 21	2 / 12	2 / 15	4 / 13	2 / 14	2 / 16	3 / 15	2 / 18
2021-03-16	(s933)	HCWQTP INF	15 / 19	5 / 15	4 / 12	4 / 10	5 / 21	4 / 12	2 / 15	6 / 13	3 / 14	3 / 16	4 / 15	4 / 18
2021-03-16	(s934)	MH40870 Muddy Forks PS	2 / 19	3 / 15	3 / 12	3 / 10	3 / 21	2 / 12	2 / 15	3 / 13	2 / 14	2 / 16	3 / 15	2 / 18
2021-03-16	(s935)	MH08915A CSO140	0 / 19	0 / 15	0 / 12	0 / 10	0 / 21	0 / 12	0 / 15	0 / 13	0 / 14	0 / 16	0 / 15	0 / 18
2021-03-16	(s936)	MH71910 CSO146	9 / 19	11 / 15	4 / 12	4 / 10	6 / 21	5 / 12	3 / 15	9 / 13	3 / 14	3 / 16	4 / 15	5 / 18
2021-03-16	(s937)	MH50495 CSO108	0 / 19	0 / 15	0 / 12	0 / 10	0 / 21	0 / 12	0 / 15	0 / 13	0 / 14	0 / 16	0 / 15	0 / 18
2021-03-16	(s3152021)	MFWQTC	8 / 19	5 / 15	7 / 12	7 / 10	4 / 21	4 / 12	2 / 15	4 / 13	2 / 14	2 / 16	2 / 15	3 / 18
2021-03-16	(sPosCntrl)		0 / 19	0 / 15	0 / 12	0 / 10	0 / 21	0 / 12	0 / 15	0 / 13	0 / 14	0 / 16	0 / 15	0 / 18
2021-03-23	(sNegCntrl)		0 / 19	0 / 15	0 / 12	0 / 10	0 / 21	0 / 12	0 / 15	0 / 13	0 / 14	0 / 16	0 / 15	0 / 18
2021-03-23	(s938)	Shawnee Park B	4 / 19	4 / 15	4 / 12	4 / 10	3 / 21	2 / 12	2 / 15	4 / 13	3 / 14	2 / 16	4 / 15	2 / 18
2021-03-23	(s939)	34th Street PS	18 / 19	5 / 15	4 / 12	4 / 10	5 / 21	4 / 12	2 / 15	6 / 13	3 / 14	2 / 16	3 / 15	4 / 18
2021-03-23	(s940)	MH32985 Wood Road & Terry Road	9 / 19	4 / 15	4 / 12	4 / 10	2 / 21	2 / 12	2 / 15	5 / 13	2 / 14	2 / 16	3 / 15	3 / 18
2021-03-23	(s941)	MH09837 Ashby Lane & Mill Creek	12 / 19	5 / 15	5 / 12	5 / 10	5 / 21	4 / 12	2 / 15	6 / 13	3 / 14	4 / 16	4 / 15	4 / 18
2021-03-23	(s942)	DRGWQTC INF	6 / 19	5 / 15	5 / 12	5 / 10	4 / 21	4 / 12	2 / 15	4 / 13	3 / 14	2 / 16	3 / 15	4 / 18
2021-03-23	(s943)	MH57350 Preston & South Park	13 / 19	5 / 15	4 / 12	4 / 10	5 / 21	4 / 12	2 / 15	6 / 13	2 / 14	2 / 16	3 / 15	5 / 18
2021-03-23	(s944)	MH57769 Pineland Drive & Oakmont Dr.	12 / 19	4 / 15	4 / 12	4 / 10	4 / 21	4 / 12	3 / 15	5 / 13	3 / 14	3 / 16	3 / 15	4 / 18
2021-03-23	(s945)	CCWQTC INF	8 / 19	5 / 15	5 / 12	5 / 10	4 / 21	4 / 12	2 / 15	4 / 13	3 / 14	3 / 16	4 / 15	4 / 18
2021-03-23	(s946)	MH70101 15th & Wilson	18 / 19	5 / 15	4 / 12	4 / 10	5 / 21	4 / 12	2 / 15	6 / 13	2 / 14	2 / 16	3 / 15	4 / 18
2021-03-23	(s947)	FFWQTP INF	10 / 19	5 / 15	4 / 12	4 / 10	5 / 21	4 / 12	2 / 15	5 / 13	2 / 14	3 / 16	3 / 15	3 / 18
2021-03-23	(s948)	HCWQTP INF	10 / 19	5 / 15	4 / 12	4 / 10	5 / 21	4 / 12	2 / 15	5 / 13	2 / 14	2 / 16	3 / 15	4 / 18
2021-03-23	(s949)	MH40870 Muddy Forks PS	2 / 19	1 / 15	1 / 12	1 / 10	1 / 21	1 / 12	1 / 15	1 / 13	1 / 14	1 / 16	1 / 15	1 / 18
2021-03-23	(s950)	MH08915A CSO140	11 / 19	6 / 15	5 / 12	5 / 10	5 / 21	4 / 12	2 / 15	6 / 13	4 / 14	2 / 16	3 / 15	5 / 18
2021-03-23	(s951)	MH71910 CSO146	9 / 19	5 / 15	4 / 12	4 / 10	5 / 21	5 / 12	3 / 15	5 / 13	2 / 14	3 / 16	2 / 15	4 / 18
2021-03-23	(s952)	MH50495 CSO108	0 / 19	0 / 15	0 / 12	0 / 10	0 / 21	0 / 12	0 / 15	0 / 13	0 / 14	1 / 16	1 / 15	0 / 18
2021-03-23	(JF-16-3222021_S17)	MFWQTC	11 / 19	5 / 15	4 / 12	4 / 10	4 / 21	4 / 12	2 / 15	5 / 13	2 / 14	3 / 16	3 / 15	3 / 18
2021-03-30	(NegCtrl)		0 / 19	0 / 15	0 / 12	0 / 10	0 / 21	0 / 12	0 / 15	0 / 13	0 / 14	0 / 16	0 / 15	0 / 18
2021-03-30	(s953)	Shawnee Park B	4 / 19	4 / 15	4 / 12	4 / 10	2 / 21	2 / 12	2 / 15	4 / 13	2 / 14	2 / 16	3 / 15	2 / 18
2021-03-30	(s954)	34th Street PS	11 / 19	2 / 15	3 / 12	3 / 10	4 / 21	4 / 12	2 / 15	2 / 13	2 / 14	2 / 16	2 / 15	3 / 18
2021-03-30	(s955)	MH32985 Wood Road & Terry Road	17 / 19	5 / 15	4 / 12	4 / 10	5 / 21	4 / 12	2 / 15	6 / 13	3 / 14	3 / 16	4 / 15	5 / 18
2021-03-30	(s956)	MH09837 Ashby Lane & Mill Creek	13 / 19	4 / 15	3 / 12	3 / 10	6 / 21	4 / 12	2 / 15	5 / 13	3 / 14	4 / 16	4 / 15	5 / 18
2021-03-30	(s957)	DRGWQTC INF	10 / 19	4 / 15	7 / 12	7 / 10	4 / 21	4 / 12	2 / 15	5 / 13	4 / 14	4 / 16	4 / 15	4 / 18
2021-03-30	(s958)	MH57350 Preston & South Park	10 / 19	4 / 15	7 / 12	6 / 10	5 / 21	4 / 12	3 / 15	4 / 13	4 / 14	5 / 16	4 / 15	5 / 18
2021-03-30	(s959)	MH57769 Pineland Drive & Oakmont Dr.	14 / 19	2 / 15	2 / 12	2 / 10	3 / 21	3 / 12	1 / 15	3 / 13	1 / 14	1 / 16	1 / 15	2 / 18
2021-03-30	(s960)	CCWQTC INF	15 / 19	6 / 15	10 / 12	10 / 10	5 / 21	4 / 12	3 / 15	7 / 13	3 / 14	4 / 16	4 / 15	6 / 18
2021-03-30	(s961)	MH70101 15th & Wilson	5 / 19	1 / 15	1 / 12	1 / 10	5 / 21	3 / 12	1 / 15	2 / 13	1 / 14	1 / 16	1 / 15	2 / 18
2021-03-30	(s962)	FFWQTP INF	12 / 19	6 / 15	8 / 12	8 / 10	5 / 21	5 / 12	4 / 15	4 / 13	3 / 14	4 / 16	3 / 15	4 / 18
2021-03-30	(s963)	HCWQTP INF	12 / 19	2 / 15	2 / 12	2 / 10	4 / 21	4 / 12	2 / 15	3 / 13	2 / 14	2 / 16	2 / 15	4 / 18
2021-03-30	(s964)	MH40870 Muddy Forks PS	0 / 19	0 / 15	0 / 12	0 / 10	0 / 21	0 / 12	0 / 15	0 / 13	0 / 14	0 / 16	0 / 15	0 / 18
2021-03-30	(s965)	MH08915A CSO140	10 / 19	6 / 15	5 / 12	5 / 10	3 / 21	2 / 12	3 / 15	6 / 13	2 / 14	4 / 16	3 / 15	6 / 18
2021-03-30	(s966)	MH71910 CSO146	12 / 19	3 / 15	2 / 12	2 / 10	6 / 21	4 / 12	2 / 15	3 / 13	3 / 14	3 / 16	3 / 15	3 / 18
2021-03-30	(s967)	MH50495 CSO108	5 / 19	2 / 15	1 / 12	1 / 10	2 / 21	1 / 12	1 / 15	3 / 13	1 / 14	1 / 16	1 / 15	3 / 18
2021-03-30	(s3292021)	MFWQTC	16 / 19	4 / 15	3 / 12	3 / 10	5 / 21	4 / 12	3 / 15	5 / 13	2 / 14	2 / 16	3 / 15	4 / 18
2021-04-06	(NegCtrl)		2 / 19	1 / 15	1 / 12	1 / 10	1 / 21	1 / 12	1 / 15	1 / 13	1 / 14	1 / 16	1 / 15	1 / 18
2021-04-06	(s968)	Shawnee Park B	18 / 19	5 / 15	4 / 12	4 / 10	14 / 21	4 / 12	2 / 15	6 / 13	2 / 14	2 / 16	3 / 15	4 / 18
2021-04-06	(s969)	34th Street PS	6 / 19	2 / 15	2 / 12	2 / 10	1 / 21	1 / 12	2 / 15	3 / 13	1 / 14	1 / 16	1 / 15	2 / 18
2021-04-06	(s970)	MH32985 Wood Road & Terry Road	16 / 19	4 / 15	4 / 12	4 / 10	4 / 21	4 / 12	2 / 15	4 / 13	3 / 14	2 / 16	3 / 15	2 / 18
2021-04-06	(s971)	MH09837 Ashby Lane & Mill Creek	16 / 19	3 / 15	3 / 12	3 / 10	4 / 21	4 / 12	3 / 15	4 / 13	3 / 14	3 / 16	4 / 15	3 / 18
2021-04-06	(s972)	DRGWQTC INF	14 / 19	5 / 15	4 / 12	4 / 10	5 / 21	4 / 12	2 / 15	7 / 13	2 / 14	2 / 16	3 / 15	4 / 18
2021-04-06	(s973)	MH57350 Preston & South Park	15 / 19	3 / 15	3 / 12	3 / 10	4 / 21	4 / 12	2 / 15	4 / 13	2 / 14	2 / 16	2 / 15	3 / 18
2021-04-06	(s974)	MH57769 Pineland Drive & Oakmont Dr.	14 / 19	5 / 15	3 / 12	3 / 10	5 / 21	5 / 12	2 / 15	5 / 13	2 / 14	2 / 16	3 / 15	4 / 18
2021-04-06	(s975)	CCWQTC INF	17 / 19	4 / 15	3 / 12	3 / 10	5 / 21	5 / 12	3 / 15	4 / 13	2 / 14	3 / 16	3 / 15	5 / 18
2021-04-06	(s976)	MH70101 15th & Wilson	17 / 19	5 / 15	4 / 12	4 / 10	11 / 21	4 / 12	2 / 15	5 / 13	2 / 14	2 / 16	2 / 15	5 / 18
2021-04-06	(s977)	FFWQTP INF	17 / 19	5 / 15	4 / 12	4 / 10	6 / 21	3 / 12	1 / 15	5 / 13	2 / 14	2 / 16	2 / 15	3 / 18
2021-04-06	(s978)	HCWQTP INF	14 / 19	7 / 15	5 / 12	4 / 10	13 / 21	5 / 12	3 / 15	5 / 13	2 / 14	2 / 16	2 / 15	6 / 18
2021-04-06	(s979)	MH40870 Muddy Forks PS	4 / 19	3 / 15	2 / 12	2 / 10	4 / 21	2 / 12	2 / 15	3 / 13	2 / 14	2 / 16	2 / 15	3 / 18
2021-04-06	(s980)	MH08915A CSO140	7 / 19	2 / 15	2 / 12	2 / 10	2 / 21	2 / 12	2 / 15	2 / 13	2 / 14	2 / 16	3 / 15	2 / 18
2021-04-06	(s981)	MH71910 CSO146	17 / 19	3 / 15	2 / 12	2 / 10	5 / 21	4 / 12	2 / 15	4 / 13	4 / 14	3 / 16	3 / 15	4 / 18
2021-04-06	(s982)	MH50495 CSO108	2 / 19	2 / 15	1 / 12	1 / 10	2 / 21	2 / 12	2 / 15	2 / 13	1 / 14	1 / 16	1 / 15	4 / 18
2021-04-06	(s04052021)	MFWQTC	16 / 19	4 / 15	2 / 12	2 / 10	12 / 21	5 / 12	3 / 15	4 / 13	2 / 14	2 / 16	2 / 15	5 / 18
2021-04-13	(sNegCtrl)		0 / 19	0 / 15	0 / 12	0 / 10	0 / 21	0 / 12	0 / 15	0 / 13	0 / 14	0 / 16	0 / 15	0 / 18
2021-04-13	(s983)	Shawnee Park B	18 / 19	6 / 15	4 / 12	4 / 10	5 / 21	4 / 12	3 / 15	6 / 13	2 / 14	3 / 16	3 / 15	5 / 18
2021-04-13	(s984)	34th Street PS	14 / 19	3 / 15	2 / 12	2 / 10	5 / 21	4 / 12	2 / 15	4 / 13	2 / 14	3 / 16	2 / 15	4 / 18
2021-04-13	(s985)	MH32985 Wood Road & Terry Road	17 / 19	4 / 15	3 / 12	3 / 10	9 / 21	5 / 12	3 / 15	4 / 13	4 / 14	4 / 16	4 / 15	5 / 18
2021-04-13	(s986)	MH09837 Ashby Lane & Mill Creek	8 / 19	3 / 15	2 / 12	2 / 10	3 / 21	2 / 12	3 / 15	4 / 13	2 / 14	3 / 16	2 / 15	4 / 18
2021-04-13	(s987)	DRGWQTC INF	14 / 19	2 / 15	2 / 12	2 / 10	3 / 21	3 / 12	1 / 15	3 / 13	1 / 14	2 / 16	1 / 15	3 / 18
2021-04-13	(s988)	MH57350 Preston & South Park	16 / 19	5 / 15	4 / 12	4 / 10	5 / 21	4 / 12	2 / 15	6 / 13	2 / 14	2 / 16	2 / 15	5 / 18
2021-04-13	(s989)	MH57769 Pineland Drive & Oakmont Dr.	17 / 19	3 / 15	2 / 12	2 / 10	5 / 21	4 / 12	2 / 15	4 / 13	2 / 14	2 / 16	3 / 15	4 / 18
2021-04-13	(s990)	CCWQTC INF	16 / 19	3 / 15	2 / 12	2 / 10	5 / 21	4 / 12	2 / 15	3 / 13	2 / 14	2 / 16	2 / 15	3 / 18
2021-04-13	(s991)	MH70101 15th & Wilson	17 / 19	5 / 15	3 / 12	3 / 10	9 / 21	5 / 12	3 / 15	4 / 13	2 / 14	2 / 16	2 / 15	6 / 18
2021-04-13	(s992)	FFWQTP INF	10 / 19	3 / 15	3 / 12	3 / 10	4 / 21	4 / 12	3 / 15	3 / 13	2 / 14	2 / 16	2 / 15	4 / 18
2021-04-13	(s993)	HCWQTP INF	10 / 19	2 / 15	2 / 12	2 / 10	5 / 21	4 / 12	2 / 15	3 / 13	2 / 14	3 / 16	2 / 15	4 / 18
2021-04-13	(s994)	MH40870 Muddy Forks PS	12 / 19	4 / 15	3 / 12	3 /10	3 / 21	2 / 12	2 / 15	6 / 13	2 / 14	3 / 16	2 / 15	4 / 18
2021-04-13	(s995)	MH08915A CSO140	3 / 19	1 / 15	1 / 12	1 / 10	1 / 21	1 / 12	1 / 15	1 / 13	2 / 14	2 / 16	2 / 15	1 / 18
2021-04-13	(s996)	MH71910 CSO146	3 / 19	2 / 15	2 / 12	2 / 10	2 / 21	2 / 12	0 / 15	1 / 13	0 / 14	0 / 16	0 / 15	1 / 18
2021-04-13	(s997)	MH50495 CSO108	14 / 19	2 / 15	2 / 12	2 / 10	4 / 21	4 / 12	2 / 15	3 / 13	2 / 14	2 / 16	2 / 15	3 / 18
2021-04-13	(s998)	MH23290 W. Indian Trail	16 / 19	3 / 15	2 / 12	2 / 10	7 / 21	4 / 12	2 / 15	4 / 13	2 / 14	2 / 16	2 / 15	5 / 18
2021-04-13	(s4122021)	MFWQTC	13 / 19	4 / 15	3 / 12	3 / 10	5 / 21	4 / 12	2 / 15	4 / 13	3 / 14	3 / 16	4 / 15	3 / 18
2021-04-13	(Recovery)		0 / 19	0 / 15	0 / 12	0 / 10	0 / 21	0 / 12	0 / 15	0 / 13	0 / 14	0 / 16	0 / 15	0 / 18
2021-04-20	(NegCtrl)		0 / 19	0 / 15	0 / 12	0 / 10	0 / 21	0 / 12	0 / 15	0 / 13	0 / 14	0 / 16	0 / 15	0 / 18
2021-04-20	(s1015)	Shawnee Park B	16 / 19	4 / 15	3 / 12	3 / 10	5 / 21	4 / 12	2 / 15	5 / 13	2 / 14	2 / 16	2 / 15	4 / 18
2021-04-20	(s1016)	34th Street PS	16 / 19	3 / 15	2 / 12	2 / 10	5 / 21	5 / 12	3 / 15	3 / 13	2 / 14	2 / 16	2 / 15	4 / 18
2021-04-20	(s1017)	MH32985 Wood Road & Terry Road	18 / 19	4 / 15	4 / 12	4 / 10	12 / 21	4 / 12	3 / 15	4 / 13	2 / 14	2 / 16	2 / 15	6 / 18
2021-04-20	(s1018)	MH09837 Ashby Lane & Mill Creek	17 / 19	5 / 15	4 / 12	4 / 10	7 / 21	4 / 12	2 / 15	6 / 13	2 / 14	2 / 16	2 / 15	4 / 18
2021-04-20	(s1019)	DRGWQTC INF	16 / 19	3 / 15	3 / 12	3 / 10	6 / 21	4 / 12	2 / 15	4 / 13	2 / 14	3 / 16	2 / 15	4 / 18
2021-04-20	(s1020)	MH57350 Preston & South Park	17 / 19	3 / 15	2 / 12	2 / 10	4 / 21	3 / 12	1 / 15	4 / 13	1 / 14	1 / 16	1 / 15	3 / 18
2021-04-20	(s1021)	MH57769 Pineland Drive & Oakmont Dr.	18 / 19	6 / 15	5 / 12	5 / 10	5 / 21	4 / 12	2 / 15	6 / 13	2 / 14	2 / 16	3 / 15	5 / 18
2021-04-20	(s1022)	CCWQTC INF	14 / 19	4 / 15	2 / 12	2 / 10	21 / 21	5 / 12	3 / 15	4 / 13	2 / 14	2 / 16	2 / 15	7 / 18
2021-04-20	(s1023)	MH70101 15th & Wilson	13 / 19	7 / 15	4 / 12	4 / 10	4 / 21	3 / 12	3 / 15	5 / 13	3 / 14	4 / 16	3 / 15	6 / 18
2021-04-20	(s1024)	FFWQTP INF	10 / 19	2 / 15	2 / 12	2 / 10	4 / 21	4 / 12	2 / 15	2 / 13	2 / 14	3 / 16	3 / 15	2 / 18
2021-04-20	(s1025)	HCWQTP INF	10 / 19	5 / 15	6 / 12	6 / 10	4 / 21	4 / 12	3 / 15	5 / 13	4 / 14	5 / 16	3 / 15	4 / 18
2021-04-20	(s1026)	MH40870 Muddy Forks PS	0 / 19	1 / 15	1 / 12	1 / 10	0 / 21	0 / 12	0 / 15	1 / 13	0 / 14	0 / 16	0 / 15	0 / 18
2021-04-20	(s1027)	MH08915A CSO140	18 / 19	3 / 15	2 / 12	2 / 10	6 / 21	4 / 12	2 / 15	4 / 13	2 / 14	2 / 16	2 / 15	6 / 18
2021-04-20	(s1028)	MH71910 CSO146	12 / 19	2 / 15	2 / 12	2 / 10	13 / 21	4 / 12	2 / 15	2 / 13	2 / 14	2 / 16	2 / 15	2 / 18
2021-04-20	(s1029)	MH50495 CSO108	4 / 19	4 / 15	3 / 12	3 / 10	3 / 21	3 / 12	3 / 15	2 / 13	2 / 14	3 / 16	2 / 15	4 / 18
2021-04-20	(s1030)	MH23290 W. Indian Trail	13 / 19	2 / 15	2 / 12	2 / 10	6 / 21	4 / 12	2 / 15	2 / 13	2 / 14	2 / 16	3 / 15	2 / 18
2021-04-20	(s04192021)	MFWQTC	15 / 19	4 / 15	3 / 12	3 / 10	5 / 21	4 / 12	2 / 15	5 / 13	2 / 14	2 / 16	2 / 15	4 / 18
2021-04-27	(NegCtrl)		0 / 19	0 / 15	0 / 12	0 / 10	0 / 21	0 / 12	0 / 15	0 / 13	0 / 14	0 / 16	0 / 15	0 / 18
2021-04-27	(s1047)	Shawnee Park B	16 / 19	5 / 15	3 / 12	3 / 10	21 / 21	5 / 12	3 / 15	5 / 13	2 / 14	2 / 16	2 / 15	5 / 18
2021-04-27	(s1048)	34th Street PS	18 / 19	4 / 15	2 / 12	2 / 10	12 / 21	5 / 12	3 / 15	4 / 13	2 / 14	2 / 16	2 / 15	5 / 18
2021-04-27	(s1049)	MH32985 Wood Road & Terry Road	16 / 19	5 / 15	3 / 12	3 / 10	9 / 21	5 / 12	3 / 15	4 / 13	2 / 14	5 / 16	2 / 15	6 / 18
2021-04-27	(s1050)	MH09837 Ashby Lane & Mill Creek	16 / 19	3 / 15	3 / 12	3 / 10	4 / 21	4 / 12	2 / 15	4 / 13	2 / 14	2 / 16	2 / 15	3 / 18
2021-04-27	(s1051)	DRGWQTC INF	11 / 19	1 / 15	1 / 12	1 / 10	2 / 21	2 / 12	0 / 15	1 / 13	0 / 14	0 / 16	1 / 15	0 / 18
2021-04-27	(s1052)	MH57350 Preston & South Park	18 / 19	4 / 15	3 / 12	3 / 10	5 / 21	4 / 12	2 / 15	5 / 13	2 / 14	2 / 16	4 / 15	4 / 18
2021-04-27	(s1053)	MH57769 Pineland Drive & Oakmont Dr.	15 / 19	1 / 15	1 / 12	1 / 10	3 / 21	3 / 12	1 / 15	2 / 13	1 / 14	1 / 16	1 / 15	2 / 18
2021-04-27	(s1054)	CCWQTC INF	12 / 19	5 / 15	3 / 12	3 / 10	16 / 21	5 / 12	3 / 15	4 / 13	2 / 14	2 / 16	2 / 15	5 / 18
2021-04-27	(s1055)	MH70101 15th & Wilson	17 / 19	4 / 15	3 / 12	3 / 10	4 / 21	3 / 12	1 / 15	4 / 13	1 / 14	2 / 16	1 / 15	4 / 18
2021-04-27	(s1056)	FFWQTP INF	15 / 19	3 / 15	2 / 12	2 / 10	4 / 21	4 / 12	1 / 15	4 / 13	1 / 14	1 / 16	2 / 15	3 / 18
2021-04-27	(s1057)	HCWQTP INF	15 / 19	3 / 15	2 / 12	2 / 10	8 / 21	4 / 12	3 / 15	3 / 13	4 / 14	6 / 16	3 / 15	4 / 18
2021-04-27	(s1058)	MH40870 Muddy Forks PS	16 / 19	4 / 15	2 / 12	2 / 10	13 / 21	5 / 12	3 / 15	4 / 13	2 / 14	2 / 16	2 / 15	5 / 18
2021-04-27	(s1059)	MH08915A CSO140	3 / 19	2 / 15	3 / 12	3 / 10	3 / 21	3 / 12	2 / 15	2 / 13	9 / 14	15 / 16	8 / 15	3 / 18
2021-04-27	(s1060)	MH71910 CSO146	9 / 19	3 / 15	3 / 12	3 / 10	2 / 21	2 / 12	2 / 15	3 / 13	2 / 14	4 / 16	2 / 15	4 / 18
2021-04-27	(s1061)	MH50495 CSO108	3 / 19	2 / 15	2 / 12	2 / 10	2 / 21	2 / 12	2 / 15	2 / 13	2 / 14	2 / 16	2 / 15	2 / 18
2021-04-27	(s1062)	MH23290 W. Indian Trail	16 / 19	3 / 15	2 / 12	2 / 10	5 / 21	5 / 12	3 / 15	3 / 13	2 / 14	2 / 16	2 / 15	4 / 18
2021-04-27	(s04262021)	MFWQTC	14 / 19	4 / 15	3 / 12	3 / 10	5 / 21	4 / 12	2 / 15	5 / 13	5 / 14	4 / 16	4 / 15	4 / 18
2021-04-27	(s1047b)	Shawnee Park B (second sample)	16 / 19	4 / 15	2 / 12	2 / 10	18 / 21	5 / 12	3 / 15	4 / 13	2 / 14	2 / 16	2 / 15	5 / 18
2021-05-03	(NegCtrl)		0 / 19	0 / 15	0 / 12	0 / 10	0 / 21	0 / 12	0 / 15	0 / 13	0 / 14	1 / 16	0 / 15	0 / 18
2021-05-03	(s1079)	Shawnee Park B	12 / 19	3 / 15	2 / 12	2 / 10	9 / 21	1 / 12	1 / 15	4 / 13	1 / 14	1 / 16	1 / 15	3 / 18
2021-05-03	(s1080)	34th Street PS	18 / 19	4 / 15	3 / 12	3 / 10	7 / 21	4 / 12	2 / 15	4 / 13	2 / 14	2 / 16	2 / 15	5 / 18
2021-05-03	(s1081)	MH32985 Wood Road & Terry Road	9 / 19	3 / 15	3 / 12	3 / 10	4 / 21	2 / 12	2 / 15	3 / 13	2 / 14	2 / 16	2 / 15	3 / 18
2021-05-03	(s1082)	MH09837 Ashby Lane & Mill Creek	17 / 19	4 / 15	3 / 12	3 / 10	5 / 21	4 / 12	2 / 15	5 / 13	2 / 14	2 / 16	2 / 15	4 / 18
2021-05-03	(s1083)	DRGWQTC INF	14 / 19	5 / 15	3 / 12	3 / 10	7 / 21	6 / 12	4 / 15	4 / 13	2 / 14	3 / 16	3 / 15	6 / 18
2021-05-03	(s1084)	MH57350 Preston & South Park	17 / 19	3 / 15	2 / 12	2 / 10	5 / 21	4 / 12	2 / 15	4 / 13	2 / 14	2 / 16	2 / 15	4 / 18
2021-05-03	(s1085)	MH57769 Pineland Drive & Oakmont Dr.	13 / 19	4 / 15	3 / 12	3 / 10	3 / 21	2 / 12	2 / 15	5 / 13	2 / 14	2 / 16	2 / 15	4 / 18
2021-05-03	(s1086)	CCWQTC INF	3 / 19	1 / 15	1 / 12	1 / 10	1 / 21	1 / 12	1 / 15	1 / 13	5 / 14	3 / 16	2 / 15	1 / 18
2021-05-03	(s1087)	MH70101 15th & Wilson	10 / 19	2 / 15	1 / 12	1 / 10	4 / 21	3 / 12	1 / 15	3 / 13	1 / 14	2 / 16	1 / 15	3 / 18
2021-05-03	(s1088)	FFWQTP INF	5 / 19	0 / 15	0 / 12	0 / 10	0 / 21	0 / 12	0 / 15	0 / 13	0 / 14	0 / 16	0 / 15	0 / 18
2021-05-03	(s1089)	HCWQTP INF	13 / 19	5 / 15	3 / 12	3 / 10	12 / 21	5 / 12	3 / 15	4 / 13	2 / 14	2 / 16	2 / 15	4 / 18
2021-05-03	(s1090)	MH40870 Muddy Forks PS	1 / 19	1 / 15	1 / 12	1 / 10	1 / 21	1 / 12	1 / 15	1 / 13	1 / 14	1 / 16	1 / 15	1 / 18
2021-05-03	(s1091)	MH08915A CSO140	2 / 19	1 / 15	0 / 12	0 / 10	1 / 21	0 / 12	0 / 15	1 / 13	0 / 14	0 / 16	0 / 15	1 / 18
2021-05-03	(s1092)	MH71910 CSO146	2 / 19	1 / 15	1 / 12	1 / 10	4 / 21	2 / 12	0 / 15	1 / 13	0 / 14	0 / 16	0 / 15	0 / 18
2021-05-03	(s1093)	MH50495 CSO108	8 / 19	2 / 15	1 / 12	1 / 10	3 / 21	2 / 12	0 / 15	1 / 13	0 / 14	0 / 16	0 / 15	2 / 18
2021-05-03	(s1094)	MH23290 W. Indian Trail	8 / 19	2 / 15	1 / 12	1 / 10	2 / 21	1 / 12	1 / 15	3 / 13	1 / 14	1 / 16	1 / 15	3 / 18
2021-05-03	(s05032021)	MFWQTC	17 / 19	4 / 15	3 / 12	3 / 10	8 / 21	4 / 12	2 / 15	4 / 13	2 / 14	2 / 16	2 / 15	5 / 18
2021-05-10	(NegCtrl)		0 / 19	0 / 15	0 / 12	0 / 10	0 / 21	0 / 12	0 / 15	0 / 13	0 / 14	0 / 16	0 / 15	0 / 18
2021-05-10	(s1111)	Shawnee Park B	7 / 19	3 / 15	2 / 12	2 / 10	11 / 21	5 / 12	3 / 15	2 / 13	2 / 14	2 / 16	2 / 15	3 / 18
2021-05-10	(s1112)	34th Street PS	18 / 19	4 / 15	2 / 12	2 / 10	21 / 21	5 / 12	3 / 15	4 / 13	2 / 14	2 / 16	2 / 15	5 / 18
2021-05-10	(s1113)	MH32985 Wood Road & Terry Road	14 / 19	4 / 15	3 / 12	3 / 10	6 / 21	4 / 12	2 / 15	4 / 13	2 / 14	2 / 16	2 / 15	6 / 18
2021-05-10	(s1114)	MH09837 Ashby Lane & Mill Creek	12 / 19	2 / 15	2 / 12	2 / 10	3 / 21	3 / 12	1 / 15	2 / 13	1 / 14	1 / 16	2 / 15	1 / 18
2021-05-10	(s1115)	DRGWQTC INF	13 / 19	3 / 15	2 / 12	2 / 10	6 / 21	4 / 12	2 / 15	4 / 13	2 / 14	2 / 16	2 / 15	4 / 18
2021-05-10	(s1116)	MH57350 Preston & South Park	11 / 19	3 / 15	2 / 12	2 / 10	8 / 21	4 / 12	2 / 15	4 / 13	2 / 14	2 / 16	2 / 15	4 / 18
2021-05-10	(s1117)	MH57769 Pineland Drive & Oakmont Dr.	6 / 19	2 / 15	2 / 12	2 / 10	2 / 21	2 / 12	2 / 15	3 / 13	2 / 14	2 / 16	2 / 15	3 / 18
2021-05-10	(s1118)	CCWQTC INF	3 / 19	2 / 15	1 / 12	1 / 10	2 / 21	1 / 12	1 / 15	2 / 13	1 / 14	1 / 16	1 / 15	2 / 18
2021-05-10	(s1119)	MH70101 15th & Wilson	9 / 19	0 / 15	0 / 12	0 / 10	3 / 21	2 / 12	0 / 15	0 / 13	0 / 14	0 / 16	0 / 15	0 / 18
2021-05-10	(s1120)	FFWQTP INF	15 / 19	4 / 15	3 / 12	3 / 10	6 / 21	4 / 12	3 / 15	5 / 13	5 / 14	6 / 16	3 / 15	5 / 18
2021-05-10	(s1121)	HCWQTP INF	11 / 19	2 / 15	2 / 12	2 / 10	6 / 21	4 / 12	2 / 15	2 / 13	2 / 14	2 / 16	2 / 15	2 / 18
2021-05-10	(s1122)	MH40870 Muddy Forks PS	0 / 19	0 / 15	0 / 12	0 / 10	0 / 21	0 / 12	0 / 15	0 / 13	0 / 14	0 / 16	0 / 15	0 / 18
2021-05-10	(s1123)	MH08915A CSO140	9 / 19	2 / 15	3 / 12	3 / 10	8 / 21	4 / 12	2 / 15	2 / 13	4 / 14	5 / 16	4 / 15	2 / 18
2021-05-10	(s1124)	MH71910 CSO146	4 / 19	0 / 15	0 / 12	0 / 10	2 / 21	2 / 12	0 / 15	0 / 13	0 / 14	0 / 16	0 / 15	0 / 18
2021-05-10	(s1125)	MH50495 CSO108	1 / 19	0 / 15	0 / 12	0 / 10	0 / 21	0 / 12	0 / 15	0 / 13	0 / 14	0 / 16	1 / 15	1 / 18
2021-05-10	(s1126)	MH23290 W. Indian Trail	14 / 19	3 / 15	3 / 12	3 / 10	5 / 21	4 / 12	2 / 15	4 / 13	2 / 14	3 / 16	2 / 15	4 / 18
2021-05-10	(s05102021)	MFWQTC	5 / 19	2 / 15	1 / 12	1 / 10	4 / 21	3 / 12	2 / 15	2 / 13	1 / 14	1 / 16	1 / 15	2 / 18
2021-05-17	(NegCtrl)		0 / 19	0 / 15	0 / 12	0 / 10	0 / 21	0 / 12	0 / 15	0 / 13	0 / 14	0 / 16	0 / 15	0 / 18
2021-05-17	(s1143)	Shawnee Park B	17 / 19	4 / 15	3 / 12	3 / 10	8 / 21	3 / 12	1 / 15	4 / 13	1 / 14	2 / 16	1 / 15	4 / 18
2021-05-17	(s1144)	34th Street PS	18 / 19	5 / 15	4 / 12	4 / 10	15 / 21	4 / 12	2 / 15	6 / 13	2 / 14	2 / 16	2 / 15	4 / 18
2021-05-17	(s1145)	MH32985 Wood Road & Terry Road	13 / 19	1 / 15	1 / 12	1 / 10	4 / 21	3 / 12	1 / 15	1 / 13	1 / 14	1 / 16	1 / 15	1 / 18
2021-05-17	(s1146)	MH09837 Ashby Lane & Mill Creek	15 / 19	2 / 15	1 / 12	1 / 10	4 / 21	3 / 12	1 / 15	3 / 13	1 / 14	1 / 16	1 / 15	3 / 18
2021-05-17	(s1147)	DRGWQTC INF	13 / 19	2 / 15	2 / 12	2 / 10	4 / 21	4 / 12	2 / 15	3 / 13	3 / 14	3 / 16	4 / 15	3 / 18
2021-05-17	(s1148)	MH57350 Preston & South Park	9 / 19	0 / 15	0 / 12	0 / 10	2 / 21	2 / 12	0 / 15	0 / 13	0 / 14	0 / 16	0 / 15	0 / 18
2021-05-17	(s1149)	MH57769 Pineland Drive & Oakmont Dr.	9 / 19	1 / 15	0 / 12	0 / 10	4 / 21	2 / 12	0 / 15	1 / 13	1 / 14	1 / 16	1 / 15	1 / 18
2021-05-17	(s1150)	CCWQTC INF	14 / 19	4 / 15	3 / 12	3 / 10	5 / 21	4 / 12	3 / 15	5 / 13	2 / 14	2 / 16	2 / 15	5 / 18
2021-05-17	(s1151)	MH70101 15th & Wilson	10 / 19	3 / 15	2 / 12	2 / 10	2 / 21	2 / 12	2 / 15	2 / 13	1 / 14	1 / 16	1 / 15	2 / 18
2021-05-17	(s1152)	FFWQTP INF	6 / 19	1 / 15	1 / 12	1 / 10	2 / 21	1 / 12	1 / 15	1 / 13	3 / 14	4 / 16	2 / 15	1 / 18
2021-05-17	(s1153)	HCWQTP INF	15 / 19	2 / 15	2 / 12	2 / 10	4 / 21	4 / 12	2 / 15	3 / 13	2 / 14	2 / 16	2 / 15	3 / 18
2021-05-17	(s1154)	MH40870 Muddy Forks PS	18 / 19	3 / 15	2 / 12	2 / 10	5 / 21	4 / 12	2 / 15	4 / 13	2 / 14	2 / 16	2 / 15	4 / 18
2021-05-17	(s1155)	MH08915A CSO140	18 / 19	3 / 15	2 / 12	2 / 10	8 / 21	4 / 12	2 / 15	4 / 13	2 / 14	2 / 16	2 / 15	4 / 18
2021-05-17	(s1156)	MH71910 CSO146	0 / 19	0 / 15	0 / 12	0 / 10	1 / 21	0 / 12	0 / 15	0 / 13	0 / 14	0 / 16	0 / 15	0 / 18
2021-05-17	(s1157)	MH50495 CSO108	0 / 19	0 / 15	0 / 12	0 / 10	0 / 21	0 / 12	0 / 15	0 / 13	0 / 14	0 / 16	0 / 15	0 / 18
2021-05-17	(s1158)	MH23290 W. Indian Trail	15 / 19	1 / 15	0 / 12	0 / 10	5 / 21	2 / 12	0 / 15	1 / 13	0 / 14	0 / 16	0 / 15	1 / 18
2021-05-17	(s05172021)	MFWQTC	12 / 19	2 / 15	1 / 12	1 / 10	6 / 21	3 / 12	1 / 15	2 / 13	1 / 14	1 / 16	1 / 15	2 / 18
2021-05-24	(NegCtrl)		0 / 19	0 / 15	0 / 12	0 / 10	0 / 21	0 / 12	0 / 15	0 / 13	0 / 14	0 / 16	0 / 15	0 / 18
2021-05-24	(s1175)	Shawnee Park B	7 / 19	1 / 15	1 / 12	1 / 10	2 / 21	1 / 12	1 / 15	1 / 13	1 / 14	1 / 16	1 / 15	1 / 18
2021-05-24	(s1176)	34th Street PS	18 / 19	3 / 15	2 / 12	2 / 10	6 / 21	4 / 12	2 / 15	4 / 13	2 / 14	2 / 16	2 / 15	4 / 18
2021-05-24	(s1177)	MH32985 Wood Road & Terry Road	11 / 19	3 / 15	2 / 12	2 / 10	4 / 21	2 / 12	2 / 15	4 / 13	2 / 14	2 / 16	2 / 15	4 / 18
2021-05-24	(s1178)	MH09837 Ashby Lane & Mill Creek	15 / 19	2 / 15	2 / 12	2 / 10	5 / 21	4 / 12	2 / 15	3 / 13	2 / 14	2 / 16	2 / 15	3 / 18
2021-05-24	(s1179)	DRGWQTC INF	15 / 19	3 / 15	2 / 12	2 / 10	5 / 21	4 / 12	2 / 15	4 / 13	2 / 14	2 / 16	2 / 15	4 / 18
2021-05-24	(s1180)	MH57350 Preston & South Park	9 / 19	3 / 15	1 / 12	1 / 10	7 / 21	3 / 12	1 / 15	1 / 13	0 / 14	0 / 16	0 / 15	3 / 18
2021-05-24	(s1181)	MH57769 Pineland Drive & Oakmont Dr.	7 / 19	4 / 15	2 / 12	2 / 10	13 / 21	5 / 12	3 / 15	3 / 13	2 / 14	2 / 16	2 / 15	4 / 18
2021-05-24	(s1182)	CCWQTC INF	7 / 19	2 / 15	1 / 12	1 / 10	2 / 21	1 / 12	1 / 15	3 / 13	1 / 14	1 / 16	1 / 15	3 / 18
2021-05-24	(s1183)	MH70101 15th & Wilson	9 / 19	2 / 15	1 / 12	1 / 10	4 / 21	4 / 12	2 / 15	1 / 13	1 / 14	1 / 16	1 / 15	2 / 18
2021-05-24	(s1184)	FFWQTP INF	0 / 19	0 / 15	0 / 12	0 / 10	0 / 21	0 / 12	0 / 15	0 / 13	0 / 14	0 / 16	0 / 15	0 / 18
2021-05-24	(s1185)	HCWQTP INF	2 / 19	3 / 15	1 / 12	1 / 10	6 / 21	2 / 12	2 / 15	2 / 13	1 / 14	1 / 16	1 / 15	3 / 18
2021-05-24	(s1186)	MH40870 Muddy Forks PS	3 / 19	0 / 15	0 / 12	0 / 10	0 / 21	0 / 12	0 / 15	1 / 13	0 / 14	0 / 16	0 / 15	1 / 18
2021-05-24	(s1187)	MH08915A CSO140	1 / 19	1 / 15	1 / 12	1 / 10	4 / 21	1 / 12	1 / 15	1 / 13	1 / 14	1 / 16	1 / 15	1 / 18
2021-05-24	(s1188)	MH71910 CSO146	8 / 19	2 / 15	1 / 12	1 / 10	2 / 21	1 / 12	1 / 15	3 / 13	1 / 14	1 / 16	1 / 15	3 / 18
2021-05-24	(s1189)	MH50495 CSO108	0 / 19	0 / 15	0 / 12	0 / 10	0 / 21	0 / 12	0 / 15	0 / 13	0 / 14	0 / 16	0 / 15	0 / 18
2021-05-24	(s1190)	MH23290 W. Indian Trail	3 / 19	1 / 15	0 / 12	0 / 10	2 / 21	0 / 12	0 / 15	1 / 13	0 / 14	0 / 16	0 / 15	1 / 18
2021-05-24	(s05242021)	MFWQTC	0 / 19	0 / 15	0 / 12	0 / 10	0 / 21	0 / 12	0 / 15	0 / 13	0 / 14	0 / 16	0 / 15	0 / 18
2021-05-31	(NegCtrl)		0 / 19	0 / 15	0 / 12	0 / 10	0 / 21	0 / 12	0 / 15	0 / 13	0 / 14	0 / 16	0 / 15	0 / 18
2021-05-31	(s1207)	Shawnee Park B	1 / 19	1 / 15	1 / 12	1 / 10	1 / 21	1 / 12	1 / 15	1 / 13	1 / 14	1 / 16	1 / 15	1 / 18
2021-05-31	(s1208)	34th Street PS	4 / 19	1 / 15	1 / 12	1 / 10	1 / 21	1 / 12	1 / 15	2 / 13	1 / 14	1 / 16	1 / 15	2 / 18
2021-05-31	(s1209)	MH32985 Wood Road & Terry Road	3 / 19	0 / 15	0 / 12	0 / 10	4 / 21	2 / 12	0 / 15	0 / 13	0 / 14	0 / 16	0 / 15	0 / 18
2021-05-31	(s1210)	MH09837 Ashby Lane & Mill Creek	18 / 19	3 / 15	2 / 12	2 / 10	6 / 21	4 / 12	2 / 15	4 / 13	2 / 14	2 / 16	2 / 15	4 / 18
2021-05-31	(s1211)	DRGWQTC INF	8 / 19	2 / 15	1 / 12	1 / 10	8 / 21	3 / 12	1 / 15	2 / 13	1 / 14	1 / 16	1 / 15	2 / 18
2021-05-31	(s1212)	MH57350 Preston & South Park	4 / 19	3 / 15	2 / 12	2 / 10	3 / 21	2 / 12	2 / 15	3 / 13	2 / 14	2 / 16	2 / 15	3 / 18
2021-05-31	(s1213)	MH57769 Pineland Drive & Oakmont Dr.	1 / 19	2 / 15	2 / 12	2 / 10	1 / 21	1 / 12	2 / 15	1 / 13	1 / 14	1 / 16	1 / 15	2 / 18
2021-05-31	(s1214)	CCWQTC INF	16 / 19	3 / 15	2 / 12	2 / 10	5 / 21	4 / 12	2 / 15	4 / 13	2 / 14	2 / 16	2 / 15	4 / 18
2021-05-31	(s1215)	MH70101 15th & Wilson	0 / 19	0 / 15	0 / 12	0 / 10	0 / 21	0 / 12	0 / 15	0 / 13	0 / 14	0 / 16	0 / 15	0 / 18
2021-05-31	(s1216)	FFWQTP INF	2 / 19	1 / 15	1 / 12	1 / 10	1 / 21	1 / 12	1 / 15	1 / 13	1 / 14	1 / 16	1 / 15	1 / 18
2021-05-31	(s1217)	HCWQTP INF	1 / 19	1 / 15	0 / 12	0 / 10	1 / 21	0 / 12	0 / 15	1 / 13	0 / 14	0 / 16	0 / 15	1 / 18
2021-05-31	(s1218)	MH40870 Muddy Forks PS	3 / 19	0 / 15	0 / 12	0 / 10	2 / 21	2 / 12	0 / 15	0 / 13	0 / 14	0 / 16	0 / 15	0 / 18
2021-05-31	(s1219)	MH08915A CSO140	17 / 19	3 / 15	1 / 12	1 / 10	4 / 21	3 / 12	1 / 15	3 / 13	1 / 14	1 / 16	1 / 15	3 / 18
2021-05-31	(s1220)	MH71910 CSO146	4 / 19	0 / 15	0 / 12	0 / 10	1 / 21	0 / 12	0 / 15	0 / 13	0 / 14	0 / 16	0 / 15	0 / 18
2021-05-31	(s1221)	MH50495 CSO108	0 / 19	0 / 15	0 / 12	0 / 10	0 / 21	0 / 12	1 / 15	0 / 13	0 / 14	0 / 16	0 / 15	1 / 18
2021-05-31	(s1222)	MH23290 W. Indian Trail	9 / 19	3 / 15	2 / 12	2 / 10	11 / 21	4 / 12	2 / 15	4 / 13	2 / 14	2 / 16	2 / 15	4 / 18
2021-05-31	(s05312021)	MFWQTC	4 / 19	1 / 15	2 / 12	2 / 10	1 / 21	1 / 12	1 / 15	1 / 13	3 / 14	4 / 16	3 / 15	1 / 18
2021-05-31	(NegCntrl)		0 / 19	0 / 15	0 / 12	0 / 10	0 / 21	0 / 12	0 / 15	0 / 13	0 / 14	0 / 16	0 / 15	0 / 18
2021-06-07	(s1239)	Shawnee Park B	0 / 19	0 / 15	0 / 12	0 / 10	0 / 21	0 / 12	0 / 15	0 / 13	0 / 14	0 / 16	0 / 15	0 / 18
2021-06-07	(s1240)	34th Street PS	5 / 19	0 / 15	0 / 12	0 / 10	2 / 21	2 / 12	0 / 15	0 / 13	0 / 14	0 / 16	0 / 15	0 / 18
2021-06-07	(s1241)	MH32985 Wood Road & Terry Road	3 / 19	2 / 15	2 / 12	2 / 10	2 / 21	3 / 12	2 / 15	2 / 13	3 / 14	3 / 16	3 / 15	2 / 18
2021-06-07	(s1242)	MH09837 Ashby Lane & Mill Creek	12 / 19	2 / 15	1 / 12	1 / 10	4 / 21	3 / 12	1 / 15	3 / 13	1 / 14	1 / 16	1 / 15	3 / 18
2021-06-07	(s1243)	DRGWQTC INF	7 / 19	3 / 15	2 / 12	2 / 10	3 / 21	2 / 12	2 / 15	4 / 13	2 / 14	2 / 16	2 / 15	4 / 18
2021-06-07	(s1244)	MH57350 Preston & South Park	17 / 19	3 / 15	2 / 12	2 / 10	4 / 21	4 / 12	2 / 15	3 / 13	2 / 14	2 / 16	2 / 15	3 / 18
2021-06-07	(s1245)	MH57769 Pineland Drive & Oakmont Dr.	3 / 19	1 / 15	1 / 12	1 / 10	1 / 21	1 / 12	1 / 15	1 / 13	1 / 14	1 / 16	1 / 15	1 / 18
2021-06-07	(s1246)	CCWQTC INF	1 / 19	1 / 15	2 / 12	2 / 10	1 / 21	1 / 12	1 / 15	1 / 13	2 / 14	2 / 16	2 / 15	1 / 18
2021-06-07	(s1247)	MH70101 15th & Wilson	4 / 19	1 / 15	0 / 12	0 / 10	1 / 21	0 / 12	0 / 15	2 / 13	0 / 14	0 / 16	0 / 15	2 / 18
2021-06-07	(s1248)	FFWQTP INF	12 / 19	3 / 15	2 / 12	2 / 10	5 / 21	4 / 12	2 / 15	4 / 13	2 / 14	3 / 16	2 / 15	4 / 18
2021-06-07	(s1249)	HCWQTP INF	2 / 19	0 / 15	0 / 12	0 / 10	0 / 21	0 / 12	0 / 15	0 / 13	0 / 14	0 / 16	0 / 15	0 / 18
2021-06-07	(s1250)	MH40870 Muddy Forks PS	0 / 19	0 / 15	0 / 12	0 / 10	0 / 21	0 / 12	0 / 15	0 / 13	0 / 14	0 / 16	0 / 15	0 / 18
2021-06-07	(s1251)	MH08915A CSO140	0 / 19	0 / 15	0 / 12	0 / 10	0 / 21	0 / 12	0 / 15	0 / 13	0 / 14	0 / 16	0 / 15	0 / 18
2021-06-07	(s1252)	MH71910 CSO146	0 / 19	0 / 15	0 / 12	0 / 10	0 / 21	0 / 12	0 / 15	0 / 13	0 / 14	0 / 16	0 / 15	0 / 18
2021-06-07	(s1253)	MH50495 CSO108	6 / 19	3 / 15	2 / 12	2 / 10	4 / 21	2 / 12	2 / 15	4 / 13	2 / 14	2 / 16	2 / 15	4 / 18
2021-06-07	(s1254)	MH23290 W. Indian Trail	14 / 19	3 / 15	1 / 12	1 / 10	8 / 21	4 / 12	2 / 15	3 / 13	1 / 14	2 / 16	1 / 15	4 / 18
2021-06-07	(s06072021)	MFWQTC	2 / 19	0 / 15	0 / 12	0 / 10	0 / 21	0 / 12	0 / 15	0 / 13	0 / 14	0 / 16	0 / 15	0 / 18
2021-06-07	(NegCtrl)		0 / 19	0 / 15	0 / 12	0 / 10	0 / 21	0 / 12	0 / 15	0 / 13	0 / 14	0 / 16	0 / 15	0 / 18
2021-06-14	(s1271)	Shawnee Park B	1 / 19	0 / 15	0 / 12	0 / 10	0 / 21	0 / 12	0 / 15	0 / 13	0 / 14	0 / 16	0 / 15	0 / 18
2021-06-14	(s1272)	34th Street PS	9 / 19	0 / 15	0 / 12	0 / 10	0 / 21	0 / 12	0 / 15	0 / 13	0 / 14	0 / 16	0 / 15	0 / 18
2021-06-14	(s1273)	MH32985 Wood Road & Terry Road	10 / 19	3 / 15	3 / 12	3 / 10	5 / 21	4 / 12	2 / 15	3 / 13	3 / 14	3 / 16	3 / 15	3 / 18
2021-06-14	(s1274)	MH09837 Ashby Lane & Mill Creek	15 / 19	2 / 15	1 / 12	1 / 10	4 / 21	3 / 12	1 / 15	3 / 13	1 / 14	1 / 16	1 / 15	3 / 18
2021-06-14	(s1275)	DRGWQTC INF	8 / 19	2 / 15	2 / 12	2 / 10	4 / 21	4 / 12	2 / 15	3 / 13	2 / 14	2 / 16	2 / 15	3 / 18
2021-06-14	(s1276)	MH57350 Preston & South Park	5 / 19	3 / 15	1 / 12	1 / 10	8 / 21	4 / 12	2 / 15	2 / 13	1 / 14	1 / 16	1 / 15	3 / 18
2021-06-14	(s1277)	MH57769 Pineland Drive & Oakmont Dr.	0 / 19	0 / 15	0 / 12	0 / 10	0 / 21	0 / 12	0 / 15	0 / 13	0 / 14	0 / 16	0 / 15	0 / 18
2021-06-14	(s1278)	CCWQTC INF	18 / 19	3 / 15	2 / 12	2 / 10	5 / 21	4 / 12	2 / 15	4 / 13	2 / 14	2 / 16	2 / 15	4 / 18
2021-06-14	(s1279)	MH70101 15th & Wilson	8 / 19	3 / 15	2 / 12	2 / 10	3 / 21	3 / 12	2 / 15	4 / 13	2 / 14	3 / 16	2 / 15	4 / 18
2021-06-14	(s1280)	FFWQTP INF	0 / 19	0 / 15	0 / 12	0 / 10	0 / 21	0 / 12	0 / 15	0 / 13	0 / 14	0 / 16	0 / 15	0 / 18
2021-06-14	(s1281)	HCWQTP INF	3 / 19	2 / 15	1 / 12	1 / 10	2 / 21	1 / 12	1 / 15	2 / 13	1 / 14	1 / 16	1 / 15	2 / 18
2021-06-14	(s1282)	MH40870 Muddy Forks PS	0 / 19	0 / 15	0 / 12	0 / 10	0 / 21	0 / 12	0 / 15	0 / 13	0 / 14	0 / 16	0 / 15	0 / 18
2021-06-14	(s1283)	MH08915A CSO140	8 / 19	0 / 15	0 / 12	0 / 10	2 / 21	2 / 12	0 / 15	0 / 13	0 / 14	0 / 16	0 / 15	0 / 18
2021-06-14	(s1284)	MH71910 CSO146	2 / 19	0 / 15	0 / 12	0 / 10	0 / 21	0 / 12	0 / 15	0 / 13	0 / 14	0 / 16	0 / 15	0 / 18
2021-06-14	(s1285)	MH50495 CSO108	6 / 19	1 / 15	1 / 12	1 / 10	1 / 21	1 / 12	1 / 15	1 / 13	1 / 14	1 / 16	1 / 15	1 / 18
2021-06-14	(s1286)	MH23290 W. Indian Trail	17 / 19	3 / 15	2 / 12	2 / 10	5 / 21	5 / 12	3 / 15	3 / 13	2 / 14	2 / 16	2 / 15	4 / 18
2021-06-14	(s06142021)	MFWQTC	6 / 19	0 / 15	0 / 12	0 / 10	2 / 21	2 / 12	0 / 15	0 / 13	0 / 14	0 / 16	0 / 15	0 / 18
2021-06-14	(NegCtrl)		3 / 19	0 / 15	0 / 12	0 / 10	2 / 21	2 / 12	0 / 15	0 / 13	0 / 14	0 / 16	0 / 15	0 / 18
2021-06-21	(s1303)	Shawnee Park B	17 / 19	3 / 15	2 / 12	2 / 10	5 / 21	4 / 12	2 / 15	4 / 13	2 / 14	2 / 16	2 / 15	4 / 18
2021-06-21	(s1304)	34th Street PS	9 / 19	3 / 15	3 / 12	3 / 10	5 / 21	2 / 12	2 / 15	4 / 13	3 / 14	6 / 16	3 / 15	4 / 18
2021-06-21	(s1305)	MH32985 Wood Road & Terry Road	7 / 19	1 / 15	1 / 12	1 / 10	1 / 21	1 / 12	1 / 15	2 / 13	1 / 14	1 / 16	1 / 15	2 / 18
2021-06-21	(s1306)	MH09837 Ashby Lane & Mill Creek	2 / 19	3 / 15	1 / 12	1 / 10	9 / 21	2 / 12	2 / 15	2 / 13	1 / 14	1 / 16	1 / 15	3 / 18
2021-06-21	(s1307)	DRGWQTC INF	10 / 19	3 / 15	2 / 12	2 / 10	5 / 21	4 / 12	2 / 15	4 / 13	3 / 14	6 / 16	3 / 15	5 / 18
2021-06-21	(s1308)	MH57350 Preston & South Park	2 / 19	2 / 15	3 / 12	3 / 10	5 / 21	2 / 12	2 / 15	2 / 13	7 / 14	14 / 16	8 / 15	3 / 18
2021-06-21	(s1309)	MH57769 Pineland Drive & Oakmont Dr.	1 / 19	1 / 15	2 / 12	2 / 10	1 / 21	1 / 12	1 / 15	1 / 13	3 / 14	5 / 16	4 / 15	1 / 18
2021-06-21	(s1310)	CCWQTC INF	13 / 19	1 / 15	1 / 12	1 / 10	3 / 21	3 / 12	1 / 15	2 / 13	2 / 14	2 / 16	1 / 15	2 / 18
2021-06-21	(s1311)	MH70101 15th & Wilson	1 / 19	0 / 15	0 / 12	0 / 10	0 / 21	0 / 12	0 / 15	0 / 13	0 / 14	0 / 16	0 / 15	0 / 18
2021-06-21	(s1312)	FFWQTP INF	10 / 19	1 / 15	1 / 12	1 / 10	3 / 21	3 / 12	1 / 15	1 / 13	1 / 14	1 / 16	1 / 15	1 / 18
2021-06-21	(s1313)	HCWQTP INF	0 / 19	0 / 15	0 / 12	0 / 10	0 / 21	0 / 12	0 / 15	0 / 13	0 / 14	1 / 16	0 / 15	0 / 18
2021-06-21	(s1314)	MH40870 Muddy Forks PS	5 / 19	2 / 15	1 / 12	1 / 10	2 / 21	1 / 12	1 / 15	3 / 13	2 / 14	2 / 16	2 / 15	3 / 18
2021-06-21	(s1315)	MH08915A CSO140	5 / 19	2 / 15	1 / 12	1 / 10	2 / 21	1 / 12	1 / 15	3 / 13	1 / 14	1 / 16	1 / 15	3 / 18
2021-06-21	(s1316)	MH71910 CSO146	17 / 19	3 / 15	2 / 12	2 / 10	5 / 21	4 / 12	2 / 15	4 / 13	4 / 14	6 / 16	3 / 15	5 / 18
2021-06-21	(s1317)	MH50495 CSO108	18 / 19	3 / 15	2 / 12	2 / 10	5 / 21	4 / 12	2 / 15	4 / 13	2 / 14	2 / 16	2 / 15	4 / 18
2021-06-21	(s1318)	MH23290 W. Indian Trail	1 / 19	1 / 15	1 / 12	1 / 10	2 / 21	1 / 12	1 / 15	1 / 13	1 / 14	1 / 16	1 / 15	1 / 18
2021-06-21	(s06212021)	MFWQTC	3 / 19	1 / 15	1 / 12	1 / 10	5 / 21	3 / 12	1 / 15	1 / 13	1 / 14	1 / 16	1 / 15	1 / 18
2021-06-21	(s101119)	MFWQTC	0 / 19	0 / 15	0 / 12	0 / 10	0 / 21	0 / 12	0 / 15	0 / 13	0 / 14	0 / 16	0 / 15	0 / 18
2021-06-21	(NegCtrl)		0 / 19	0 / 15	0 / 12	0 / 10	0 / 21	0 / 12	0 / 15	0 / 13	0 / 14	0 / 16	0 / 15	0 / 18
2021-06-28	(s1335)	Shawnee Park B	17 / 19	3 / 15	2 / 12	2 / 10	6 / 21	4 / 12	2 / 15	4 / 13	2 / 14	3 / 16	2 / 15	4 / 18
2021-06-28	(s1336)	34th Street PS	15 / 19	3 / 15	3 / 12	3 / 10	5 / 21	4 / 12	2 / 15	3 / 13	5 / 14	9 / 16	5 / 15	4 / 18
2021-06-28	(s1337)	MH32985 Wood Road & Terry Road	6 / 19	1 / 15	0 / 12	0 / 10	3 / 21	2 / 12	0 / 15	1 / 13	0 / 14	0 / 16	0 / 15	1 / 18
2021-06-28	(s1338)	MH09837 Ashby Lane & Mill Creek	0 / 19	0 / 15	0 / 12	0 / 10	1 / 21	0 / 12	0 / 15	0 / 13	0 / 14	0 / 16	0 / 15	0 / 18
2021-06-28	(s1339)	DRGWQTC INF	8 / 19	0 / 15	1 / 12	1 / 10	2 / 21	2 / 12	0 / 15	0 / 13	2 / 14	3 / 16	1 / 15	0 / 18
2021-06-28	(s1340)	MH57350 Preston & South Park	7 / 19	2 / 15	1 / 12	1 / 10	2 / 21	1 / 12	1 / 15	3 / 13	3 / 14	5 / 16	3 / 15	3 / 18
2021-06-28	(s1341)	MH57769 Pineland Drive & Oakmont Dr.	6 / 19	0 / 15	0 / 12	0 / 10	2 / 21	2 / 12	0 / 15	1 / 13	0 / 14	1 / 16	1 / 15	1 / 18
2021-06-28	(s1342)	CCWQTC INF	2 / 19	2 / 15	3 / 12	3 / 10	2 / 21	2 / 12	2 / 15	2 / 13	5 / 14	11 / 16	6 / 15	2 / 18
2021-06-28	(s1343)	MH70101 15th & Wilson	8 / 19	2 / 15	2 / 12	2 / 10	4 / 21	4 / 12	2 / 15	3 / 13	2 / 14	2 / 16	2 / 15	3 / 18
2021-06-28	(s1344)	FFWQTP INF	10 / 19	1 / 15	0 / 12	0 / 10	3 / 21	2 / 12	0 / 15	1 / 13	1 / 14	0 / 16	0 / 15	2 / 18
2021-06-28	(s1345)	HCWQTP INF	13 / 19	3 / 15	1 / 12	1 / 10	2 / 21	1 / 12	1 / 15	3 / 13	2 / 14	4 / 16	2 / 15	3 / 18
2021-06-28	(s1346)	MH40870 Muddy Forks PS	1 / 19	1 / 15	1 / 12	1 / 10	1 / 21	1 / 12	1 / 15	1 / 13	3 / 14	3 / 16	3 / 15	1 / 18
2021-06-28	(s1347)	MH08915A CSO140	7 / 19	0 / 15	0 / 12	0 / 10	2 / 21	2 / 12	0 / 15	0 / 13	0 / 14	2 / 16	0 / 15	0 / 18
2021-06-28	(s1348)	MH71910 CSO146	10 / 19	1 / 15	1 / 12	1 / 10	3 / 21	3 / 12	1 / 15	1 / 13	1 / 14	1 / 16	1 / 15	1 / 18
2021-06-28	(s1349)	MH50495 CSO108	9 / 19	0 / 15	0 / 12	0 / 10	2 / 21	2 / 12	0 / 15	0 / 13	0 / 14	0 / 16	0 / 15	0 / 18
2021-06-28	(s1350)	MH23290 W. Indian Trail	4 / 19	3 / 15	1 / 12	1 / 10	10 / 21	3 / 12	2 / 15	2 / 13	5 / 14	8 / 16	4 / 15	4 / 18
2021-06-28	(s06282021)	MFWQTC	1 / 19	1 / 15	1 / 12	1 / 10	1 / 21	1 / 12	1 / 15	1 / 13	1 / 14	1 / 16	1 / 15	1 / 18
2021-06-28	(NegCtrl)		0 / 19	0 / 15	0 / 12	0 / 10	0 / 21	0 / 12	0 / 15	0 / 13	0 / 14	0 / 16	0 / 15	0 / 18
2021-07-05	(s1367)	Shawnee Park B	1 / 19	0 / 15	0 / 12	0 / 10	0 / 21	0 / 12	0 / 15	0 / 13	0 / 14	0 / 16	0 / 15	0 / 18	0 / 17
2021-07-05	(s1368)	34th Street PS	14 / 19	2 / 15	2 / 12	3 / 10	7 / 21	4 / 12	2 / 15	2 / 13	8 / 14	14 / 16	7 / 15	4 / 18	6 / 17
2021-07-05	(s1369)	MH32985 Wood Road & Terry Road	11 / 19	3 / 15	3 / 12	3 / 10	14 / 21	3 / 12	2 / 15	3 / 13	8 / 14	14 / 16	7 / 15	5 / 18	5 / 17
2021-07-05	(s1370)	MH09837 Ashby Lane & Mill Creek	1 / 19	1 / 15	1 / 12	1 / 10	1 / 21	1 / 12	1 / 15	1 / 13	1 / 14	1 / 16	1 / 15	1 / 18	1 / 17
2021-07-05	(s1371)	DRGWQTC INF	12 / 19	2 / 15	1 / 12	1 / 10	4 / 21	3 / 12	1 / 15	3 / 13	1 / 14	1 / 16	1 / 15	3 / 18	3 / 17
2021-07-05	(s1372)	MH57350 Preston & South Park	3 / 19	3 / 15	1 / 12	1 / 10	6 / 21	2 / 12	2 / 15	2 / 13	3 / 14	6 / 16	2 / 15	3 / 18	1 / 17
2021-07-05	(s1373)	MH57769 Pineland Drive & Oakmont Dr.	18 / 19	3 / 15	3 / 12	3 / 10	5 / 21	4 / 12	2 / 15	4 / 13	2 / 14	5 / 16	3 / 15	4 / 18	4 / 17
2021-07-05	(s1374)	CCWQTC INF	3 / 19	3 / 15	2 / 12	2 / 10	5 / 21	3 / 12	1 / 15	1 / 13	3 / 14	7 / 16	3 / 15	2 / 18	3 / 17
2021-07-05	(s1375)	MH70101 15th & Wilson	8 / 19	1 / 15	1 / 12	1 / 10	4 / 21	3 / 12	1 / 15	3 / 13	1 / 14	1 / 16	1 / 15	4 / 18	4 / 17
2021-07-05	(s1376)	FFWQTP INF	10 / 19	2 / 15	2 / 12	2 / 10	5 / 21	3 / 12	2 / 15	2 / 13	5 / 14	5 / 16	4 / 15	2 / 18	3 / 17
2021-07-05	(s1377)	HCWQTP INF	3 / 19	1 / 15	0 / 12	0 / 10	1 / 21	0 / 12	0 / 15	1 / 13	1 / 14	1 / 16	1 / 15	1 / 18	1 / 17
2021-07-05	(s1378)	MH40870 Muddy Forks PS	0 / 19	0 / 15	0 / 12	0 / 10	0 / 21	0 / 12	0 / 15	0 / 13	0 / 14	0 / 16	0 / 15	0 / 18	1 / 17
2021-07-05	(s1379)	MH08915A CSO140	5 / 19	2 / 15	3 / 12	3 / 10	2 / 21	2 / 12	2 / 15	3 / 13	5 / 14	12 / 16	5 / 15	6 / 18	2 / 17
2021-07-05	(s1380)	MH71910 CSO146	15 / 19	3 / 15	2 / 12	2 / 10	5 / 21	4 / 12	2 / 15	4 / 13	3 / 14	4 / 16	4 / 15	4 / 18	4 / 17
2021-07-05	(s1381)	MH50495 CSO108	2 / 19	2 / 15	3 / 12	3 / 10	3 / 21	2 / 12	2 / 15	2 / 13	8 / 14	15 / 16	8 / 15	4 / 18	4 / 17
2021-07-05	(s1382)	MH23290 W. Indian Trail	1 / 19	0 / 15	0 / 12	0 / 10	1 / 21	0 / 12	0 / 15	0 / 13	1 / 14	2 / 16	1 / 15	1 / 18	2 / 17
2021-07-05	(s07052021)	MFWQTC	5 / 19	4 / 15	2 / 12	2 / 10	16 / 21	5 / 12	3 / 15	3 / 13	6 / 14	8 / 16	4 / 15	4 / 18	4 / 17
2021-07-05	(NegCtrl)		0 / 19	0 / 15	0 / 12	0 / 10	0 / 21	0 / 12	0 / 15	0 / 13	0 / 14	0 / 16	0 / 15	0 / 18	0 / 17
2021-07-12	(s1399)	Shawnee Park B	1 / 19	1 / 15	1 / 12	1 / 10	2 / 21	1 / 12	1 / 15	1 / 13	3 / 14	4 / 16	1 / 15	2 / 18	2 / 17
2021-07-12	(s1400)	34th Street PS	1 / 19	0 / 15	0 / 12	0 / 10	2 / 21	1 / 12	0 / 15	0 / 13	3 / 14	7 / 16	3 / 15	1 / 18	2 / 17
2021-07-12	(s1401)	MH32985 Wood Road & Terry Road	4 / 19	3 / 15	4 / 12	4 / 10	2 / 21	2 / 12	2 / 15	3 / 13	9 / 14	15 / 16	8 / 15	5 / 18	4 / 17
2021-07-12	(s1402)	MH09837 Ashby Lane & Mill Creek	3 / 19	1 / 15	1 / 12	1 / 10	5 / 21	3 / 12	1 / 15	1 / 13	3 / 14	7 / 16	3 / 15	2 / 18	3 / 17
2021-07-12	(s1403)	DRGWQTC INF	4 / 19	2 / 15	3 / 12	3 / 10	5 / 21	2 / 12	2 / 15	2 / 13	9 / 14	15 / 16	8 / 15	4 / 18	3 / 17
2021-07-12	(s1404)	MH57350 Preston & South Park	3 / 19	2 / 15	3 / 12	3 / 10	3 / 21	3 / 12	2 / 15	2 / 13	7 / 14	14 / 16	8 / 15	4 / 18	5 / 17
2021-07-12	(s1405)	MH57769 Pineland Drive & Oakmont Dr.	1 / 19	1 / 15	1 / 12	1 / 10	3 / 21	1 / 12	1 / 15	1 / 13	3 / 14	7 / 16	2 / 15	3 / 18	3 / 17
2021-07-12	(s1406)	CCWQTC INF	2 / 19	1 / 15	1 / 12	1 / 10	1 / 21	1 / 12	1 / 15	1 / 13	7 / 14	9 / 16	5 / 15	2 / 18	2 / 17
2021-07-12	(s1407)	MH70101 15th & Wilson	1 / 19	1 / 15	2 / 12	2 / 10	1 / 21	1 / 12	1 / 15	1 / 13	7 / 14	11 / 16	6 / 15	3 / 18	3 / 17
2021-07-12	(s1408)	FFWQTP INF	3 / 19	2 / 15	3 / 12	3 / 10	2 / 21	2 / 12	2 / 15	2 / 13	5 / 14	9 / 16	5 / 15	2 / 18	2 / 17
2021-07-12	(s1409)	HCWQTP INF	0 / 19	0 / 15	0 / 12	0 / 10	0 / 21	0 / 12	0 / 15	0 / 13	0 / 14	2 / 16	1 / 15	0 / 18	0 / 17
2021-07-12	(s1410)	MH40870 Muddy Forks PS	0 / 19	0 / 15	0 / 12	0 / 10	0 / 21	0 / 12	0 / 15	0 / 13	0 / 14	0 / 16	0 / 15	0 / 18	0 / 17
2021-07-12	(s1411)	MH08915A CSO140	2 / 19	2 / 15	3 / 12	3 / 10	2 / 21	2 / 12	2 / 15	2 / 13	5 / 14	7 / 16	4 / 15	3 / 18	3 / 17
2021-07-12	(s1412)	MH71910 CSO146	2 / 19	2 / 15	3 / 12	3 / 10	2 / 21	2 / 12	2 / 15	2 / 13	9 / 14	15 / 16	8 / 15	4 / 18	4 / 17
2021-07-12	(s1413)	MH50495 CSO108	0 / 19	0 / 15	1 / 12	1 / 10	0 / 21	0 / 12	0 / 15	0 / 13	4 / 14	9 / 16	5 / 15	0 / 18	0 / 17
2021-07-12	(s1414)	MH23290 W. Indian Trail	2 / 19	2 / 15	2 / 12	2 / 10	7 / 21	2 / 12	2 / 15	2 / 13	7 / 14	12 / 16	6 / 15	3 / 18	3 / 17
2021-07-12	(s07212021)	MFWQTC	2 / 19	2 / 15	3 / 12	3 / 10	3 / 21	2 / 12	2 / 15	2 / 13	8 / 14	13 / 16	7 / 15	4 / 18	2 / 17
2021-07-12	(NegCtrl)		0 / 19	0 / 15	0 / 12	0 / 10	0 / 21	0 / 12	0 / 15	0 / 13	0 / 14	0 / 16	0 / 15	0 / 18	0 / 17
2021-07-19	(s1431)	Shawnee Park B	1 / 19	1 / 15	2 / 12	2 / 10	1 / 21	1 / 12	1 / 15	1 / 13	7 / 14	14 / 16	6 / 15	3 / 18	3 / 17
2021-07-19	(s1432)	34th Street PS	2 / 19	2 / 15	3 / 12	3 / 10	2 / 21	2 / 12	2 / 15	2 / 13	9 / 14	16 / 16	8 / 15	4 / 18	4 / 17
2021-07-19	(s1433)	MH32985 Wood Road & Terry Road	17 / 19	3 / 15	3 / 12	3 / 10	5 / 21	4 / 12	2 / 15	4 / 13	7 / 14	13 / 16	6 / 15	5 / 18	5 / 17
2021-07-19	(s1434)	MH09837 Ashby Lane & Mill Creek	4 / 19	2 / 15	3 / 12	3 / 10	3 / 21	2 / 12	2 / 15	2 / 13	9 / 14	16 / 16	8 / 15	4 / 18	4 / 17
2021-07-19	(s1435)	DRGWQTC INF	10 / 19	2 / 15	3 / 12	3 / 10	4 / 21	3 / 12	2 / 15	2 / 13	8 / 14	15 / 16	7 / 15	4 / 18	5 / 17
2021-07-19	(s1436)	MH57350 Preston & South Park	3 / 19	2 / 15	3 / 12	3 / 10	2 / 21	2 / 12	2 / 15	2 / 13	8 / 14	16 / 16	9 / 15	3 / 18	2 / 17
2021-07-19	(s1437)	MH57769 Pineland Drive & Oakmont Dr.	18 / 19	3 / 15	3 / 12	3 / 10	6 / 21	4 / 12	2 / 15	4 / 13	6 / 14	11 / 16	5 / 15	6 / 18	5 / 17
2021-07-19	(s1438)	CCWQTC INF	3 / 19	2 / 15	3 / 12	3 / 10	2 / 21	2 / 12	2 / 15	2 / 13	9 / 14	16 / 16	8 / 15	4 / 18	5 / 17
2021-07-19	(s1439)	MH70101 15th & Wilson	1 / 19	1 / 15	1 / 12	1 / 10	3 / 21	1 / 12	1 / 15	1 / 13	3 / 14	7 / 16	3 / 15	1 / 18	1 / 17
2021-07-19	(s1440)	FFWQTP INF	4 / 19	1 / 15	1 / 12	1 / 10	1 / 21	0 / 12	0 / 15	2 / 13	6 / 14	10 / 16	4 / 15	3 / 18	1 / 17
2021-07-19	(s1441)	HCWQTP INF	3 / 19	1 / 15	1 / 12	1 / 10	1 / 21	1 / 12	1 / 15	2 / 13	3 / 14	8 / 16	2 / 15	4 / 18	3 / 17
2021-07-19	(s1442)	MH40870 Muddy Forks PS	0 / 19	0 / 15	0 / 12	0 / 10	0 / 21	0 / 12	0 / 15	0 / 13	2 / 14	2 / 16	1 / 15	0 / 18	0 / 17
2021-07-19	(s1443)	MH08915A CSO140	2 / 19	3 / 15	1 / 12	1 / 10	5 / 21	2 / 12	2 / 15	2 / 13	4 / 14	10 / 16	4 / 15	5 / 18	2 / 17
2021-07-19	(s1444)	MH71910 CSO146	1 / 19	1 / 15	1 / 12	1 / 10	3 / 21	1 / 12	1 / 15	1 / 13	3 / 14	4 / 16	2 / 15	2 / 18	2 / 17
2021-07-19	(s1445)	MH50495 CSO108	0 / 19	0 / 15	0 / 12	0 / 10	1 / 21	0 / 12	0 / 15	0 / 13	0 / 14	1 / 16	0 / 15	2 / 18	1 / 17
2021-07-19	(s1446)	MH23290 W. Indian Trail	2 / 19	3 / 15	3 / 12	3 / 10	2 / 21	2 / 12	2 / 15	2 / 13	9 / 14	16 / 16	8 / 15	5 / 18	4 / 17
2021-07-19	(s07192021)	MFWQTC	3 / 19	3 / 15	3 / 12	3 / 10	7 / 21	2 / 12	2 / 15	3 / 13	8 / 14	14 / 16	7 / 15	5 / 18	4 / 17
2021-07-19	(NegCtrl)		0 / 19	0 / 15	0 / 12	0 / 10	0 / 21	0 / 12	0 / 15	0 / 13	0 / 14	0 / 16	0 / 15	0 / 18	0 / 17
2021-07-26	(s1463)	Shawnee Park B	2 / 19	2 / 15	3 / 12	3 / 10	2 / 21	2 / 12	2 / 15	2 / 13	8 / 14	15 / 16	7 / 15	4 / 18	3 / 17	3 / 13	2 / 15	2 / 10
2021-07-26	(s1464)	34th Street PS	2 / 19	2 / 15	3 / 12	3 / 10	2 / 21	2 / 12	2 / 15	2 / 13	9 / 14	16 / 16	8 / 15	4 / 18	4 / 17	3 / 13	2 / 15	2 / 10
2021-07-26	(s1465)	MH32985 Wood Road & Terry Road	17 / 19	3 / 15	3 / 12	3 / 10	6 / 21	4 / 12	2 / 15	4 / 13	7 / 14	14 / 16	6 / 15	6 / 18	6 / 17	3 / 13	2 / 15	4 / 10
2021-07-26	(s1466)	MH09837 Ashby Lane & Mill Creek	4 / 19	0 / 15	0 / 12	0 / 10	2 / 21	2 / 12	0 / 15	0 / 13	2 / 14	3 / 16	1 / 15	3 / 18	3 / 17	0 / 13	0 / 15	2 / 10
2021-07-26	(s1467)	DRGWQTC INF	2 / 19	2 / 15	3 / 12	3 / 10	2 / 21	2 / 12	2 / 15	2 / 13	7 / 14	13 / 16	8 / 15	2 / 18	3 / 17	3 / 13	2 / 15	2 / 10
2021-07-26	(s1468)	MH57350 Preston & South Park	3 / 19	2 / 15	2 / 12	2 / 10	2 / 21	2 / 12	2 / 15	2 / 13	5 / 14	10 / 16	5 / 15	3 / 18	4 / 17	3 / 13	2 / 15	2 / 10
2021-07-26	(s1469)	MH57769 Pineland Drive & Oakmont Dr.	2 / 19	2 / 15	2 / 12	2 / 10	2 / 21	2 / 12	2 / 15	2 / 13	7 / 14	13 / 16	7 / 15	4 / 18	3 / 17	3 / 13	2 / 15	2 / 10
2021-07-26	(s1470)	CCWQTC INF	1 / 19	1 / 15	2 / 12	2 / 10	2 / 21	1 / 12	1 / 15	1 / 13	4 / 14	8 / 16	4 / 15	2 / 18	3 / 17	2 / 13	1 / 15	1 / 10
2021-07-26	(s1471)	MH70101 15th & Wilson	2 / 19	3 / 15	3 / 12	3 / 10	2 / 21	2 / 12	2 / 15	2 / 13	9 / 14	15 / 16	8 / 15	4 / 18	4 / 17	3 / 13	3 / 15	2 / 10
2021-07-26	(s1472)	FFWQTP INF	0 / 19	0 / 15	1 / 12	1 / 10	0 / 21	1 / 12	0 / 15	0 / 13	5 / 14	10 / 16	3 / 15	2 / 18	2 / 17	1 / 13	0 / 15	0 / 10
2021-07-26	(s1473)	HCWQTP INF	2 / 19	2 / 15	3 / 12	3 / 10	2 / 21	2 / 12	2 / 15	2 / 13	8 / 14	12 / 16	6 / 15	3 / 18	3 / 17	3 / 13	2 / 15	2 / 10
2021-07-26	(s1474)	MH40870 Muddy Forks PS	0 / 19	0 / 15	0 / 12	0 / 10	0 / 21	0 / 12	0 / 15	0 / 13	0 / 14	0 / 16	0 / 15	0 / 18	0 / 17	0 / 13	0 / 15	0 / 10
2021-07-26	(s1475)	MH08915A CSO140	1 / 19	1 / 15	1 / 12	1 / 10	1 / 21	1 / 12	1 / 15	1 / 13	2 / 14	6 / 16	2 / 15	1 / 18	2 / 17	2 / 13	1 / 15	1 / 10
2021-07-26	(s1476)	MH71910 CSO146	2 / 19	1 / 15	2 / 12	2 / 10	1 / 21	1 / 12	1 / 15	1 / 13	5 / 14	10 / 16	5 / 15	3 / 18	2 / 17	2 / 13	1 / 15	1 / 10
2021-07-26	(s1477)	MH50495 CSO108	2 / 19	2 / 15	3 / 12	3 / 10	2 / 21	2 / 12	2 / 15	2 / 13	9 / 14	16 / 16	8 / 15	4 / 18	4 / 17	3 / 13	2 / 15	2 / 10
2021-07-26	(s1478)	MH23290 W. Indian Trail	0 / 19	0 / 15	1 / 12	1 / 10	0 / 21	0 / 12	0 / 15	0 / 13	5 / 14	10 / 16	4 / 15	1 / 18	2 / 17	1 / 13	0 / 15	0 / 10
2021-07-26	(s07262021)	MFWQTC	3 / 19	2 / 15	3 / 12	3 / 10	2 / 21	2 / 12	2 / 15	2 / 13	4 / 14	8 / 16	5 / 15	5 / 18	3 / 17	2 / 13	3 / 15	2 / 10
2021-07-26	(NegCtrl)		0 / 19	0 / 15	0 / 12	0 / 10	0 / 21	0 / 12	0 / 15	0 / 13	0 / 14	0 / 16	0 / 15	0 / 18	0 / 17	0 / 13	0 / 15	0 / 10
2021-08-02	(s1495)	Shawnee Park B	2 / 19	2 / 15	3 / 12	3 / 10	2 / 21	2 / 12	2 / 15	2 / 13	8 / 14	14 / 16	7 / 15	4 / 18	4 / 17	3 / 13	2 / 15	2 / 10
2021-08-02	(s1496)	34th Street PS	2 / 19	2 / 15	3 / 12	3 / 10	2 / 21	2 / 12	2 / 15	2 / 13	10 / 14	16 / 16	8 / 15	4 / 18	4 / 17	3 / 13	2 / 15	2 / 10
2021-08-02	(s1497)	MH32985 Wood Road & Terry Road	12 / 19	3 / 15	3 / 12	3 / 10	4 / 21	3 / 12	2 / 15	3 / 13	9 / 14	16 / 16	8 / 15	6 / 18	5 / 17	3 / 13	3 / 15	3 / 10
2021-08-02	(s1498)	MH09837 Ashby Lane & Mill Creek	1 / 19	1 / 15	2 / 12	2 / 10	1 / 21	1 / 12	2 / 15	1 / 13	7 / 14	15 / 16	7 / 15	2 / 18	2 / 17	2 / 13	1 / 15	1 / 10
2021-08-02	(s1499)	DRGWQTC INF	2 / 19	1 / 15	0 / 12	0 / 10	2 / 21	0 / 12	0 / 15	1 / 13	5 / 14	8 / 16	3 / 15	3 / 18	2 / 17	1 / 13	0 / 15	0 / 10
2021-08-02	(s1500)	MH57350 Preston & South Park	2 / 19	2 / 15	3 / 12	3 / 10	2 / 21	2 / 12	2 / 15	2 / 13	9 / 14	16 / 16	8 / 15	4 / 18	4 / 17	3 / 13	2 / 15	2 / 10
2021-08-02	(s1501)	MH57769 Pineland Drive & Oakmont Dr.	2 / 19	2 / 15	3 / 12	3 / 10	2 / 21	2 / 12	2 / 15	2 / 13	7 / 14	13 / 16	6 / 15	4 / 18	4 / 17	3 / 13	2 / 15	2 / 10
2021-08-02	(s1502)	CCWQTC INF	1 / 19	1 / 15	2 / 12	2 / 10	1 / 21	1 / 12	1 / 15	1 / 13	8 / 14	15 / 16	7 / 15	3 / 18	3 / 17	2 / 13	1 / 15	1 / 10
2021-08-02	(s1503)	MH70101 15th & Wilson	2 / 19	2 / 15	3 / 12	3 / 10	2 / 21	2 / 12	2 / 15	2 / 13	9 / 14	16 / 16	8 / 15	5 / 18	4 / 17	3 / 13	3 / 15	2 / 10
2021-08-02	(s1504)	FFWQTP INF	2 / 19	2 / 15	2 / 12	2 / 10	2 / 21	2 / 12	2 / 15	2 / 13	7 / 14	11 / 16	6 / 15	5 / 18	4 / 17	3 / 13	3 / 15	2 / 10
2021-08-02	(s1505)	HCWQTP INF	1 / 19	1 / 15	2 / 12	2 / 10	1 / 21	1 / 12	1 / 15	1 / 13	6 / 14	10 / 16	5 / 15	3 / 18	2 / 17	2 / 13	2 / 15	1 / 10
2021-08-02	(s1506)	MH40870 Muddy Forks PS	2 / 19	2 / 15	3 / 12	3 / 10	2 / 21	2 / 12	2 / 15	2 / 13	7 / 14	12 / 16	5 / 15	4 / 18	4 / 17	3 / 13	2 / 15	2 / 10
2021-08-02	(s1507)	MH08915A CSO140	2 / 19	2 / 15	3 / 12	3 / 10	2 / 21	2 / 12	2 / 15	3 / 13	9 / 14	16 / 16	8 / 15	5 / 18	4 / 17	3 / 13	3 / 15	2 / 10
2021-08-02	(s1508)	MH71910 CSO146	2 / 19	2 / 15	3 / 12	3 / 10	2 / 21	2 / 12	2 / 15	2 / 13	9 / 14	16 / 16	8 / 15	4 / 18	4 / 17	3 / 13	2 / 15	2 / 10
2021-08-02	(s1509)	MH50495 CSO108	2 / 19	2 / 15	3 / 12	3 / 10	2 / 21	2 / 12	2 / 15	2 / 13	10 / 14	16 / 16	8 / 15	4 / 18	4 / 17	3 / 13	2 / 15	2 / 10
2021-08-02	(s1510)	MH23290 W. Indian Trail	2 / 19	2 / 15	3 / 12	3 / 10	2 / 21	2 / 12	2 / 15	2 / 13	9 / 14	16 / 16	8 / 15	4 / 18	4 / 17	3 / 13	2 / 15	2 / 10
2021-08-02	(s08022021)	MFWQTC	1 / 19	1 / 15	2 / 12	2 / 10	1 / 21	1 / 12	1 / 15	1 / 13	7 / 14	12 / 16	6 / 15	2 / 18	2 / 17	2 / 13	1 / 15	1 / 10
2021-08-02	(NegCtrl)		0 / 19	0 / 15	0 / 12	0 / 10	0 / 21	0 / 12	0 / 15	0 / 13	0 / 14	0 / 16	0 / 15	0 / 18	0 / 17	0 / 13	0 / 15	0 / 10
2021-08-09	(s1527)	Shawnee Park B	2 / 19	2 / 15	3 / 12	3 / 10	2 / 21	2 / 12	2 / 15	2 / 13	9 / 14	16 / 16	8 / 15	4 / 18	4 / 17	3 / 13	3 / 15	2 / 10
2021-08-09	(s1528)	34th Street PS	2 / 19	2 / 15	3 / 12	3 / 10	2 / 21	2 / 12	2 / 15	2 / 13	9 / 14	16 / 16	8 / 15	5 / 18	4 / 17	3 / 13	3 / 15	2 / 10
2021-08-09	(s1529)	MH32985 Wood Road & Terry Road	5 / 19	2 / 15	3 / 12	3 / 10	2 / 21	2 / 12	2 / 15	2 / 13	9 / 14	16 / 16	8 / 15	5 / 18	4 / 17	3 / 13	3 / 15	2 / 10
2021-08-09	(s1530)	MH09837 Ashby Lane & Mill Creek	2 / 19	2 / 15	3 / 12	3 / 10	2 / 21	2 / 12	2 / 15	2 / 13	9 / 14	16 / 16	8 / 15	5 / 18	4 / 17	4 / 13	3 / 15	2 / 10
2021-08-09	(s1531)	DRGWQTC INF	3 / 19	3 / 15	4 / 12	4 / 10	2 / 21	2 / 12	2 / 15	2 / 13	9 / 14	16 / 16	8 / 15	6 / 18	4 / 17	5 / 13	3 / 15	2 / 10
2021-08-09	(s1532)	MH57350 Preston & South Park	2 / 19	2 / 15	3 / 12	3 / 10	2 / 21	2 / 12	2 / 15	2 / 13	9 / 14	16 / 16	8 / 15	4 / 18	4 / 17	3 / 13	2 / 15	2 / 10
2021-08-09	(s1533)	MH57769 Pineland Drive & Oakmont Dr.	2 / 19	2 / 15	3 / 12	3 / 10	2 / 21	2 / 12	2 / 15	2 / 13	9 / 14	16 / 16	8 / 15	5 / 18	4 / 17	3 / 13	3 / 15	2 / 10
2021-08-09	(s1534)	CCWQTC INF	3 / 19	2 / 15	3 / 12	3 / 10	2 / 21	3 / 12	2 / 15	2 / 13	9 / 14	16 / 16	8 / 15	5 / 18	4 / 17	4 / 13	3 / 15	2 / 10
2021-08-09	(s1535)	MH70101 15th & Wilson	2 / 19	2 / 15	3 / 12	3 / 10	2 / 21	2 / 12	2 / 15	2 / 13	9 / 14	16 / 16	8 / 15	5 / 18	4 / 17	4 / 13	4 / 15	2 / 10
2021-08-09	(s1536)	FFWQTP INF	2 / 19	2 / 15	3 / 12	3 / 10	4 / 21	2 / 12	3 / 15	2 / 13	9 / 14	16 / 16	8 / 15	5 / 18	4 / 17	3 / 13	3 / 15	2 / 10
2021-08-09	(s1537)	HCWQTP INF	2 / 19	3 / 15	4 / 12	4 / 10	2 / 21	2 / 12	2 / 15	3 / 13	9 / 14	16 / 16	8 / 15	6 / 18	4 / 17	3 / 13	4 / 15	2 / 10
2021-08-09	(s1538)	MH40870 Muddy Forks PS	2 / 19	2 / 15	3 / 12	3 / 10	2 / 21	2 / 12	2 / 15	2 / 13	9 / 14	16 / 16	8 / 15	5 / 18	4 / 17	3 / 13	3 / 15	2 / 10
2021-08-09	(s1539)	MH08915A CSO140	2 / 19	2 / 15	3 / 12	3 / 10	4 / 21	2 / 12	2 / 15	2 / 13	9 / 14	16 / 16	8 / 15	5 / 18	4 / 17	3 / 13	3 / 15	2 / 10
2021-08-09	(s1540)	MH71910 CSO146	2 / 19	2 / 15	3 / 12	3 / 10	2 / 21	2 / 12	2 / 15	2 / 13	9 / 14	16 / 16	8 / 15	5 / 18	4 / 17	3 / 13	3 / 15	2 / 10
2021-08-09	(s1541)	MH50495 CSO108	2 / 19	2 / 15	3 / 12	3 / 10	2 / 21	2 / 12	2 / 15	2 / 13	9 / 14	16 / 16	8 / 15	5 / 18	4 / 17	3 / 13	3 / 15	2 / 10
2021-08-09	(s1542)	MH23290 W. Indian Trail	2 / 19	2 / 15	3 / 12	3 / 10	2 / 21	2 / 12	2 / 15	2 / 13	9 / 14	16 / 16	8 / 15	5 / 18	4 / 17	4 / 13	3 / 15	2 / 10
2021-08-09	(s08092021)	MFWQTC	2 / 19	2 / 15	3 / 12	3 / 10	2 / 21	2 / 12	2 / 15	2 / 13	8 / 14	14 / 16	8 / 15	3 / 18	4 / 17	3 / 13	2 / 15	2 / 10
2021-08-09	(NegCtrl)		0 / 19	0 / 15	0 / 12	3 / 10	0 / 21	0 / 12	0 / 15	0 / 13	0 / 14	0 / 16	0 / 15	0 / 18	0 / 17	0 / 13	0 / 15	0 / 10
2021-08-16	(s1559)	Shawnee Park B	2 / 19	2 / 15	3 / 12	3 / 10	2 / 21	2 / 12	2 / 15	2 / 13	9 / 14	16 / 16	8 / 15	5 / 18	4 / 17	4 / 13	3 / 15	2 / 10
2021-08-16	(s1560)	34th Street PS	2 / 19	2 / 15	3 / 12	3 / 10	2 / 21	2 / 12	2 / 15	2 / 13	9 / 14	16 / 16	8 / 15	4 / 18	4 / 17	3 / 13	3 / 15	2 / 10
2021-08-16	(s1561)	MH32985 Wood Road & Terry Road	2 / 19	2 / 15	3 / 12	3 / 10	2 / 21	2 / 12	2 / 15	2 / 13	9 / 14	16 / 16	8 / 15	4 / 18	4 / 17	3 / 13	3 / 15	2 / 10
2021-08-16	(s1562)	MH09837 Ashby Lane & Mill Creek	2 / 19	4 / 15	4 / 12	4 / 10	2 / 21	2 / 12	3 / 15	3 / 13	9 / 14	16 / 16	8 / 15	5 / 18	4 / 17	3 / 13	11 / 15	3 / 10
2021-08-16	(s1563)	DRGWQTC INF	2 / 19	3 / 15	3 / 12	3 / 10	2 / 21	2 / 12	2 / 15	2 / 13	9 / 14	16 / 16	8 / 15	5 / 18	4 / 17	3 / 13	3 / 15	2 / 10
2021-08-16	(s1564)	MH57350 Preston & South Park	2 / 19	2 / 15	3 / 12	3 / 10	2 / 21	2 / 12	2 / 15	2 / 13	9 / 14	16 / 16	8 / 15	4 / 18	4 / 17	3 / 13	2 / 15	2 / 10
2021-08-16	(s1565)	MH57769 Pineland Drive & Oakmont Dr.	2 / 19	2 / 15	3 / 12	3 / 10	2 / 21	2 / 12	2 / 15	2 / 13	9 / 14	16 / 16	8 / 15	5 / 18	4 / 17	3 / 13	3 / 15	2 / 10
2021-08-16	(s1566)	CCWQTC INF	2 / 19	2 / 15	3 / 12	3 / 10	2 / 21	2 / 12	2 / 15	2 / 13	9 / 14	16 / 16	8 / 15	5 / 18	4 / 17	3 / 13	4 / 15	2 / 10
2021-08-16	(s1567)	MH70101 15th & Wilson	2 / 19	2 / 15	3 / 12	3 / 10	2 / 21	2 / 12	3 / 15	2 / 13	9 / 14	16 / 16	8 / 15	4 / 18	4 / 17	3 / 13	2 / 15	2 / 10
2021-08-16	(s1568)	FFWQTP INF	2 / 19	2 / 15	3 / 12	3 / 10	2 / 21	2 / 12	2 / 15	2 / 13	8 / 14	13 / 16	7 / 15	4 / 18	4 / 17	3 / 13	2 / 15	2 / 10
2021-08-16	(s1569)	HCWQTP INF	2 / 19	2 / 15	3 / 12	3 / 10	2 / 21	2 / 12	2 / 15	2 / 13	9 / 14	14 / 16	8 / 15	7 / 18	4 / 17	3 / 13	2 / 15	2 / 10
2021-08-16	(s1570)	MH40870 Muddy Forks PS	2 / 19	2 / 15	3 / 12	3 / 10	2 / 21	2 / 12	2 / 15	2 / 13	9 / 14	16 / 16	8 / 15	4 / 18	3 / 17	3 / 13	2 / 15	2 / 10
2021-08-16	(s1571)	MH08915A CSO140	2 / 19	2 / 15	3 / 12	3 / 10	2 / 21	2 / 12	2 / 15	2 / 13	9 / 14	16 / 16	8 / 15	5 / 18	4 / 17	3 / 13	3 / 15	2 / 10
2021-08-16	(s1572)	MH71910 CSO146	2 / 19	2 / 15	3 / 12	3 / 10	3 / 21	2 / 12	3 / 15	2 / 13	9 / 14	16 / 16	8 / 15	6 / 18	4 / 17	5 / 13	4 / 15	3 / 10
2021-08-16	(s1573)	MH50495 CSO108	2 / 19	2 / 15	3 / 12	3 / 10	2 / 21	2 / 12	2 / 15	2 / 13	9 / 14	16 / 16	8 / 15	5 / 18	4 / 17	3 / 13	3 / 15	2 / 10
2021-08-16	(s1574)	MH23290 W. Indian Trail	2 / 19	2 / 15	3 / 12	3 / 10	2 / 21	2 / 12	2 / 15	2 / 13	9 / 14	16 / 16	8 / 15	4 / 18	4 / 17	3 / 13	3 / 15	2 / 10
2021-08-16	(s08162021)	MFWQTC	2 / 19	2 / 15	3 / 12	3 / 10	2 / 21	2 / 12	2 / 15	2 / 13	9 / 14	16 / 16	8 / 15	5 / 18	4 / 17	3 / 13	3 / 15	2 / 10
2021-08-16	(NegCtrl)		0 / 19	0 / 15	0 / 12	0 / 10	0 / 21	0 / 12	0 / 15	0 / 13	0 / 14	0 / 16	0 / 15	0 / 18	0 / 17	0 / 13	0 / 15	0 / 10
2021-08-23	(s1591)	Shawnee Park B	2 / 19	2 / 15	3 / 12	3 / 10	3 / 21	2 / 12	2 / 15	2 / 13	9 / 14	16 / 16	8 / 15	5 / 18	4 / 17	3 / 13	3 / 15	2 / 10
2021-08-23	(s1592)	34th Street PS	2 / 19	2 / 15	3 / 12	3 / 10	2 / 21	2 / 12	2 / 15	2 / 13	9 / 14	16 / 16	8 / 15	5 / 18	4 / 17	3 / 13	4 / 15	2 / 10
2021-08-23	(s1593)	MH32985 Wood Road & Terry Road	9 / 19	2 / 15	3 / 12	3 / 10	3 / 21	2 / 12	2 / 15	2 / 13	9 / 14	16 / 16	8 / 15	4 / 18	4 / 17	3 / 13	3 / 15	2 / 10
2021-08-23	(s1594)	MH09837 Ashby Lane & Mill Creek	2 / 19	3 / 15	3 / 12	3 / 10	3 / 21	2 / 12	2 / 15	2 / 13	9 / 14	16 / 16	8 / 15	4 / 18	4 / 17	3 / 13	2 / 15	2 / 10
2021-08-23	(s1595)	DRGWQTC INF	2 / 19	2 / 15	3 / 12	3 / 10	3 / 21	2 / 12	2 / 15	2 / 13	9 / 14	16 / 16	8 / 15	6 / 18	4 / 17	3 / 13	3 / 15	2 / 10
2021-08-23	(s1596)	MH57350 Preston & South Park	2 / 19	2 / 15	3 / 12	3 / 10	2 / 21	2 / 12	2 / 15	2 / 13	9 / 14	16 / 16	8 / 15	4 / 18	4 / 17	3 / 13	2 / 15	2 / 10
2021-08-23	(s1597)	MH57769 Pineland Drive & Oakmont Dr.	2 / 19	2 / 15	3 / 12	3 / 10	3 / 21	2 / 12	2 / 15	2 / 13	9 / 14	16 / 16	8 / 15	4 / 18	4 / 17	3 / 13	3 / 15	2 / 10
2021-08-23	(s1598)	CCWQTC INF	2 / 19	3 / 15	3 / 12	3 / 10	3 / 21	2 / 12	2 / 15	2 / 13	7 / 14	13 / 16	6 / 15	4 / 18	4 / 17	3 / 13	3 / 15	2 / 10
2021-08-23	(s1599)	MH70101 15th & Wilson	2 / 19	2 / 15	3 / 12	3 / 10	3 / 21	2 / 12	2 / 15	2 / 13	9 / 14	16 / 16	8 / 15	4 / 18	4 / 17	3 / 13	2 / 15	2 / 10
2021-08-23	(s1600)	FFWQTP INF	0 / 19	0 / 15	1 / 12	1 / 10	0 / 21	0 / 12	0 / 15	0 / 13	5 / 14	9 / 16	4 / 15	2 / 18	2 / 17	1 / 13	0 / 15	0 / 10
2021-08-23	(s1601)	HCWQTP INF	2 / 19	2 / 15	3 / 12	3 / 10	2 / 21	2 / 12	3 / 15	2 / 13	7 / 14	14 / 16	7 / 15	5 / 18	4 / 17	3 / 13	3 / 15	2 / 10
2021-08-23	(s1602)	MH40870 Muddy Forks PS	0 / 19	0 / 15	0 / 12	0 / 10	0 / 21	0 / 12	0 / 15	0 / 13	3 / 14	4 / 16	3 / 15	1 / 18	1 / 17	0 / 13	0 / 15	0 / 10
2021-08-23	(s1603)	MH08915A CSO140	2 / 19	2 / 15	2 / 12	2 / 10	2 / 21	2 / 12	2 / 15	2 / 13	8 / 14	13 / 16	7 / 15	4 / 18	4 / 17	3 / 13	2 / 15	2 / 10
2021-08-23	(s1604)	MH71910 CSO146	2 / 19	3 / 15	3 / 12	3 / 10	2 / 21	2 / 12	2 / 15	2 / 13	9 / 14	15 / 16	7 / 15	4 / 18	4 / 17	3 / 13	2 / 15	2 / 10
2021-08-23	(s1605)	MH50495 CSO108	2 / 19	2 / 15	3 / 12	3 / 10	3 / 21	2 / 12	2 / 15	2 / 13	9 / 14	16 / 16	8 / 15	5 / 18	4 / 17	3 / 13	4 / 15	2 / 10
2021-08-23	(s1606)	MH23290 W. Indian Trail	2 / 19	2 / 15	3 / 12	3 / 10	3 / 21	2 / 12	2 / 15	2 / 13	9 / 14	16 / 16	8 / 15	6 / 18	4 / 17	3 / 13	3 / 15	2 / 10
2021-08-23	(s08232021)	MFWQTC	2 / 19	2 / 15	3 / 12	3 / 10	3 / 21	2 / 12	2 / 15	2 / 13	9 / 14	15 / 16	8 / 15	5 / 18	4 / 17	3 / 13	3 / 15	2 / 10
2021-08-23	(NegCtrl)		0 / 19	0 / 15	0 / 12	0 / 10	0 / 21	0 / 12	0 / 15	0 / 13	0 / 14	0 / 16	0 / 15	0 / 18	0 / 17	0 / 13	0 / 15	0 / 10
2021-08-30	(s1623)	Shawnee Park B	2 / 19	2 / 15	3 / 12	3 / 10	2 / 21	2 / 12	2 / 15	2 / 13	9 / 14	16 / 16	8 / 15	5 / 18	4 / 17	3 / 13	4 / 15	2 / 10
2021-08-30	(s1624)	34th Street PS	2 / 19	2 / 15	3 / 12	3 / 10	2 / 21	2 / 12	2 / 15	2 / 13	9 / 14	16 / 16	8 / 15	4 / 18	4 / 17	3 / 13	2 / 15	2 / 10
2021-08-30	(s1625)	MH32985 Wood Road & Terry Road	7 / 19	2 / 15	3 / 12	3 / 10	2 / 21	2 / 12	2 / 15	2 / 13	9 / 14	16 / 16	8 / 15	6 / 18	4 / 17	3 / 13	3 / 15	2 / 10
2021-08-30	(s1626)	MH09837 Ashby Lane & Mill Creek	2 / 19	3 / 15	4 / 12	4 / 10	2 / 21	2 / 12	2 / 15	3 / 13	9 / 14	16 / 16	8 / 15	5 / 18	4 / 17	3 / 13	4 / 15	2 / 10
2021-08-30	(s1627)	DRGWQTC INF	3 / 19	3 / 15	3 / 12	3 / 10	3 / 21	2 / 12	2 / 15	3 / 13	9 / 14	16 / 16	8 / 15	5 / 18	4 / 17	3 / 13	2 / 15	2 / 10
2021-08-30	(s1628)	MH57350 Preston & South Park	2 / 19	2 / 15	3 / 12	3 / 10	2 / 21	2 / 12	2 / 15	2 / 13	9 / 14	16 / 16	8 / 15	4 / 18	4 / 17	3 / 13	2 / 15	2 / 10
2021-08-30	(s1629)	MH57769 Pineland Drive & Oakmont Dr.	2 / 19	2 / 15	3 / 12	3 / 10	2 / 21	2 / 12	2 / 15	2 / 13	9 / 14	16 / 16	8 / 15	4 / 18	4 / 17	3 / 13	2 / 15	2 / 10
2021-08-30	(s1630)	CCWQTC INF	2 / 19	2 / 15	3 / 12	3 / 10	2 / 21	2 / 12	2 / 15	3 / 13	9 / 14	13 / 16	7 / 15	3 / 18	4 / 17	3 / 13	2 / 15	2 / 10
2021-08-30	(s1631)	MH70101 15th & Wilson	1 / 19	1 / 15	2 / 12	2 / 10	1 / 21	1 / 12	1 / 15	1 / 13	8 / 14	15 / 16	7 / 15	3 / 18	3 / 17	2 / 13	1 / 15	1 / 10
2021-08-30	(s1632)	FFWQTP INF	1 / 19	1 / 15	2 / 12	2 / 10	1 / 21	1 / 12	1 / 15	1 / 13	6 / 14	11 / 16	5 / 15	3 / 18	3 / 17	2 / 13	1 / 15	1 / 10
2021-08-30	(s1633)	HCWQTP INF	2 / 19	2 / 15	3 / 12	3 / 10	3 / 21	2 / 12	2 / 15	2 / 13	9 / 14	16 / 16	8 / 15	4 / 18	4 / 17	3 / 13	2 / 15	2 / 10
2021-08-30	(s1634)	MH40870 Muddy Forks PS	1 / 19	1 / 15	2 / 12	2 / 10	1 / 21	1 / 12	1 / 15	1 / 13	8 / 14	13 / 16	7 / 15	4 / 18	3 / 17	2 / 13	2 / 15	1 / 10
2021-08-30	(s1635)	MH08915A CSO140	2 / 19	2 / 15	3 / 12	3 / 10	2 / 21	2 / 12	2 / 15	2 / 13	8 / 14	16 / 16	7 / 15	4 / 18	4 / 17	3 / 13	2 / 15	2 / 10
2021-08-30	(s1636)	MH71910 CSO146	0 / 19	0 / 15	1 / 12	1 / 10	0 / 21	0 / 12	1 / 15	0 / 13	3 / 14	16 / 16	2 / 15	2 / 18	2 / 17	1 / 13	0 / 15	0 / 10
2021-08-30	(s1637)	MH50495 CSO108	3 / 19	2 / 15	3 / 12	3 / 10	2 / 21	2 / 12	2 / 15	2 / 13	9 / 14	16 / 16	8 / 15	5 / 18	4 / 17	3 / 13	3 / 15	2 / 10
2021-08-30	(s1638)	MH23290 W. Indian Trail	2 / 19	2 / 15	3 / 12	3 / 10	2 / 21	2 / 12	2 / 15	2 / 13	9 / 14	16 / 16	8 / 15	5 / 18	4 / 17	3 / 13	3 / 15	2 / 10
2021-08-30	(s08302021)	MFWQTC	2 / 19	2 / 15	2 / 12	3 / 10	2 / 21	2 / 12	2 / 15	2 / 13	5 / 14	16 / 16	4 / 15	4 / 18	4 / 17	3 / 13	2 / 15	2 / 10
2021-08-30	(NegCtrl)		0 / 19	0 / 15	0 / 12	0 / 10	0 / 21	0 / 12	0 / 15	0 / 13	0 / 14	0 / 16	0 / 15	0 / 18	0 / 17	0 / 13	0 / 15	0 / 10
2021-09-06	(s1655)	Shawnee Park B	2 / 19	2 / 15	3 / 12	3 / 10	3 / 21	2 / 12	3 / 15	2 / 13	9 / 14	16 / 16	8 / 15	5 / 18	5 / 17	3 / 13	3 / 15	2 / 10
2021-09-06	(s1656)	34th Street PS	3 / 19	2 / 15	3 / 12	3 / 10	3 / 21	2 / 12	2 / 15	2 / 13	9 / 14	16 / 16	9 / 15	6 / 18	5 / 17	3 / 13	3 / 15	2 / 10
2021-09-06	(s1657)	MH32985 Wood Road & Terry Road	3 / 19	3 / 15	3 / 12	3 / 10	3 / 21	2 / 12	2 / 15	2 / 13	9 / 14	16 / 16	10 / 15	7 / 18	4 / 17	3 / 13	3 / 15	2 / 10
2021-09-06	(s1658)	MH09837 Ashby Lane & Mill Creek	3 / 19	2 / 15	3 / 12	3 / 10	3 / 21	2 / 12	2 / 15	2 / 13	9 / 14	16 / 16	8 / 15	5 / 18	4 / 17	3 / 13	2 / 15	2 / 10
2021-09-06	(s1659)	DRGWQTC INF	2 / 19	2 / 15	3 / 12	3 / 10	2 / 21	2 / 12	2 / 15	2 / 13	9 / 14	16 / 16	8 / 15	6 / 18	4 / 17	3 / 13	3 / 15	2 / 10
2021-09-06	(s1660)	MH57350 Preston & South Park	2 / 19	2 / 15	3 / 12	3 / 10	2 / 21	2 / 12	2 / 15	2 / 13	9 / 14	15 / 16	10 / 15	4 / 18	4 / 17	3 / 13	2 / 15	2 / 10
2021-09-06	(s1661)	MH57769 Pineland Drive & Oakmont Dr.	2 / 19	2 / 15	3 / 12	3 / 10	3 / 21	2 / 12	2 / 15	2 / 13	9 / 14	16 / 16	10 / 15	5 / 18	4 / 17	3 / 13	3 / 15	2 / 10
2021-09-06	(s1662)	CCWQTC INF	2 / 19	2 / 15	3 / 12	3 / 10	4 / 21	2 / 12	2 / 15	2 / 13	9 / 14	16 / 16	9 / 15	6 / 18	5 / 17	3 / 13	3 / 15	2 / 10
2021-09-06	(s1663)	MH70101 15th & Wilson	2 / 19	1 / 15	2 / 12	2 / 10	3 / 21	1 / 12	1 / 15	2 / 13	8 / 14	14 / 16	8 / 15	6 / 18	3 / 17	2 / 13	2 / 15	1 / 10
2021-09-06	(s1664)	FFWQTP INF	2 / 19	2 / 15	3 / 12	3 / 10	3 / 21	2 / 12	2 / 15	2 / 13	9 / 14	16 / 16	8 / 15	5 / 18	4 / 17	3 / 13	2 / 15	2 / 10
2021-09-06	(s1665)	HCWQTP INF	2 / 19	2 / 15	3 / 12	3 / 10	2 / 21	2 / 12	2 / 15	2 / 13	9 / 14	16 / 16	9 / 15	6 / 18	4 / 17	3 / 13	3 / 15	2 / 10
2021-09-06	(s1666)	MH40870 Muddy Forks PS	2 / 19	2 / 15	3 / 12	3 / 10	2 / 21	2 / 12	2 / 15	2 / 13	9 / 14	16 / 16	8 / 15	5 / 18	4 / 17	3 / 13	4 / 15	2 / 10
2021-09-06	(s1667)	MH08915A CSO140	2 / 19	3 / 15	3 / 12	3 / 10	3 / 21	2 / 12	2 / 15	2 / 13	9 / 14	16 / 16	10 / 15	6 / 18	4 / 17	4 / 13	3 / 15	2 / 10
2021-09-06	(s1668)	MH71910 CSO146	2 / 19	2 / 15	3 / 12	3 / 10	2 / 21	3 / 12	3 / 15	2 / 13	9 / 14	14 / 16	8 / 15	4 / 18	3 / 17	3 / 13	2 / 15	2 / 10
2021-09-06	(s1669)	MH50495 CSO108	4 / 19	2 / 15	3 / 12	3 / 10	3 / 21	4 / 12	3 / 15	2 / 13	8 / 14	16 / 16	8 / 15	4 / 18	6 / 17	4 / 13	3 / 15	3 / 10
2021-09-06	(s1670)	MH23290 W. Indian Trail	2 / 19	2 / 15	3 / 12	3 / 10	2 / 21	2 / 12	2 / 15	2 / 13	9 / 14	16 / 16	8 / 15	6 / 18	5 / 17	3 / 13	2 / 15	2 / 10
2021-09-06	(s09062021)	MFWQTC	2 / 19	2 / 15	3 / 12	3 / 10	2 / 21	3 / 12	2 / 15	2 / 13	9 / 14	15 / 16	8 / 15	5 / 18	5 / 17	3 / 13	4 / 15	2 / 10
2021-09-06	(NegCtrl)		0 / 19	0 / 15	0 / 12	0 / 10	0 / 21	0 / 12	0 / 15	0 / 13	0 / 14	0 / 16	0 / 15	0 / 18	0 / 17	0 / 13	0 / 15	0 / 10
2021-09-13	(S1687)	Shawnee Park B	2 / 19	2 / 15	3 / 12	3 / 10	2 / 21	2 / 12	2 / 15	2 / 13	9 / 14	16 / 16	8 / 15	5 / 18	4 / 17	3 / 13	3 / 15	2 / 10
2021-09-13	(S1688)	34th Street PS	2 / 19	2 / 15	3 / 12	3 / 10	2 / 21	2 / 12	2 / 15	2 / 13	9 / 14	16 / 16	8 / 15	6 / 18	5 / 17	3 / 13	3 / 15	2 / 10
2021-09-13	(S1689)	MH32985 Wood Road & Terry Road	2 / 19	2 / 15	3 / 12	3 / 10	2 / 21	2 / 12	2 / 15	2 / 13	9 / 14	16 / 16	8 / 15	4 / 18	4 / 17	3 / 13	2 / 15	2 / 10
2021-09-13	(S1690)	MH09837 Ashby Lane & Mill Creek	2 / 19	2 / 15	3 / 12	3 / 10	2 / 21	2 / 12	2 / 15	2 / 13	9 / 14	16 / 16	8 / 15	5 / 18	4 / 17	3 / 13	3 / 15	2 / 10
2021-09-13	(S1691)	DRGWQTC INF	2 / 19	3 / 15	3 / 12	3 / 10	2 / 21	2 / 12	2 / 15	2 / 13	9 / 14	16 / 16	8 / 15	5 / 18	4 / 17	3 / 13	3 / 15	2 / 10
2021-09-13	(S1692)	MH57350 Preston & South Park	2 / 19	2 / 15	3 / 12	3 / 10	2 / 21	2 / 12	2 / 15	2 / 13	9 / 14	16 / 16	9 / 15	5 / 18	4 / 17	4 / 13	3 / 15	2 / 10
2021-09-13	(S1693)	MH57769 Pineland Drive & Oakmont Dr.	2 / 19	2 / 15	3 / 12	3 / 10	2 / 21	2 / 12	2 / 15	2 / 13	9 / 14	16 / 16	8 / 15	5 / 18	4 / 17	3 / 13	3 / 15	2 / 10
2021-09-13	(S1694)	CCWQTC INF	2 / 19	2 / 15	3 / 12	3 / 10	2 / 21	3 / 12	2 / 15	2 / 13	9 / 14	13 / 16	7 / 15	3 / 18	4 / 17	3 / 13	2 / 15	2 / 10
2021-09-13	(S1695)	MH70101 15th & Wilson	2 / 19	2 / 15	3 / 12	3 / 10	2 / 21	2 / 12	2 / 15	2 / 13	9 / 14	16 / 16	8 / 15	5 / 18	4 / 17	3 / 13	4 / 15	2 / 10
2021-09-13	(S1696)	FFWQTP INF	2 / 19	2 / 15	3 / 12	3 / 10	2 / 21	2 / 12	2 / 15	2 / 13	9 / 14	16 / 16	8 / 15	5 / 18	4 / 17	3 / 13	3 / 15	2 / 10
2021-09-13	(S1697)	HCWQTP INF	2 / 19	2 / 15	3 / 12	3 / 10	2 / 21	2 / 12	2 / 15	2 / 13	9 / 14	16 / 16	8 / 15	5 / 18	4 / 17	3 / 13	2 / 15	2 / 10
2021-09-13	(S1698)	MH40870 Muddy Forks PS	2 / 19	2 / 15	3 / 12	3 / 10	2 / 21	2 / 12	2 / 15	2 / 13	9 / 14	16 / 16	8 / 15	5 / 18	4 / 17	3 / 13	4 / 15	2 / 10
2021-09-13	(S1699)	MH08915A CSO140	2 / 19	2 / 15	3 / 12	3 / 10	2 / 21	2 / 12	2 / 15	2 / 13	9 / 14	16 / 16	8 / 15	5 / 18	4 / 17	3 / 13	3 / 15	2 / 10
2021-09-13	(S1700)	MH71910 CSO146	2 / 19	2 / 15	3 / 12	3 / 10	2 / 21	2 / 12	2 / 15	2 / 13	9 / 14	16 / 16	8 / 15	4 / 18	4 / 17	3 / 13	2 / 15	2 / 10
2021-09-13	(S1701)	MH50495 CSO108	2 / 19	2 / 15	3 / 12	3 / 10	2 / 21	2 / 12	2 / 15	2 / 13	9 / 14	16 / 16	8 / 15	5 / 18	4 / 17	3 / 13	3 / 15	2 / 10
2021-09-13	(S1702)	MH23290 W. Indian Trail	2 / 19	2 / 15	3 / 12	3 / 10	2 / 21	2 / 12	2 / 15	2 / 13	9 / 14	16 / 16	9 / 15	4 / 18	4 / 17	3 / 13	2 / 15	2 / 10
2021-09-13	(S09132021)	MFWQTC	2 / 19	2 / 15	3 / 12	3 / 10	2 / 21	2 / 12	2 / 15	2 / 13	8 / 14	15 / 16	8 / 15	4 / 18	3 / 17	3 / 13	2 / 15	2 / 10
2021-09-13	(NegCtrl)		1 / 19	1 / 15	1 / 12	1 / 10	1 / 21	1 / 12	1 / 15	1 / 13	1 / 14	1 / 16	1 / 15	1 / 18	2 / 17	1 / 13	1 / 15	1 / 10
2021-09-20	(s1719)	Shawnee Park B	2 / 19	2 / 15	3 / 12	3 / 10	2 / 21	2 / 12	2 / 15	2 / 13	8 / 14	15 / 16	7 / 15	4 / 18	4 / 17	3 / 13	2 / 15	2 / 10
2021-09-20	(s1720)	34th Street PS	1 / 19	1 / 15	1 / 12	1 / 10	1 / 21	1 / 12	1 / 15	1 / 13	3 / 14	5 / 16	2 / 15	4 / 18	3 / 17	1 / 13	2 / 15	1 / 10
2021-09-20	(s1721)	MH32985 Wood Road & Terry Road	2 / 19	3 / 15	3 / 12	3 / 10	2 / 21	2 / 12	2 / 15	2 / 13	9 / 14	16 / 16	8 / 15	4 / 18	4 / 17	3 / 13	2 / 15	2 / 10
2021-09-20	(s1722)	MH09837 Ashby Lane & Mill Creek	2 / 19	2 / 15	3 / 12	3 / 10	2 / 21	2 / 12	2 / 15	2 / 13	9 / 14	15 / 16	8 / 15	4 / 18	5 / 17	3 / 13	2 / 15	2 / 10
2021-09-20	(s1723)	DRGWQTC INF	2 / 19	2 / 15	3 / 12	3 / 10	2 / 21	2 / 12	2 / 15	2 / 13	9 / 14	16 / 16	8 / 15	5 / 18	4 / 17	3 / 13	3 / 15	2 / 10
2021-09-20	(s1724)	MH57350 Preston & South Park	2 / 19	3 / 15	4 / 12	4 / 10	2 / 21	2 / 12	2 / 15	3 / 13	9 / 14	16 / 16	8 / 15	5 / 18	4 / 17	4 / 13	4 / 15	2 / 10
2021-09-20	(s1725)	MH57769 Pineland Drive & Oakmont Dr.	2 / 19	2 / 15	3 / 12	3 / 10	2 / 21	2 / 12	2 / 15	2 / 13	9 / 14	16 / 16	8 / 15	4 / 18	4 / 17	3 / 13	3 / 15	2 / 10
2021-09-20	(s1726)	CCWQTC INF	1 / 19	1 / 15	2 / 12	2 / 10	1 / 21	1 / 12	1 / 15	1 / 13	6 / 14	7 / 16	4 / 15	2 / 18	3 / 17	2 / 13	1 / 15	1 / 10
2021-09-20	(s1727)	MH70101 15th & Wilson	0 / 19	0 / 15	0 / 12	0 / 10	0 / 21	0 / 12	0 / 15	0 / 13	0 / 14	0 / 16	0 / 15	0 / 18	0 / 17	0 / 13	0 / 15	0 / 10
2021-09-20	(s1728)	FFWQTP INF	2 / 19	2 / 15	3 / 12	3 / 10	2 / 21	2 / 12	2 / 15	2 / 13	9 / 14	15 / 16	8 / 15	4 / 18	4 / 17	3 / 13	2 / 15	2 / 10
2021-09-20	(s1729)	HCWQTP INF	2 / 19	3 / 15	3 / 12	3 / 10	2 / 21	2 / 12	2 / 15	2 / 13	8 / 14	15 / 16	7 / 15	5 / 18	4 / 17	3 / 13	3 / 15	2 / 10
2021-09-20	(s1730)	MH40870 Muddy Forks PS	2 / 19	2 / 15	3 / 12	3 / 10	2 / 21	2 / 12	2 / 15	2 / 13	8 / 14	14 / 16	7 / 15	5 / 18	4 / 17	3 / 13	4 / 15	2 / 10
2021-09-20	(s1731)	MH08915A CSO140	2 / 19	2 / 15	3 / 12	3 / 10	2 / 21	2 / 12	2 / 15	2 / 13	8 / 14	16 / 16	8 / 15	5 / 18	2 / 17	3 / 13	3 / 15	2 / 10
2021-09-20	(s1732)	MH71910 CSO146	2 / 19	2 / 15	3 / 12	3 / 10	2 / 21	2 / 12	2 / 15	2 / 13	9 / 14	16 / 16	8 / 15	4 / 18	4 / 17	3 / 13	2 / 15	2 / 10
2021-09-20	(s1733)	MH50495 CSO108	2 / 19	2 / 15	3 / 12	3 / 10	2 / 21	2 / 12	2 / 15	2 / 13	9 / 14	16 / 16	8 / 15	5 / 18	4 / 17	3 / 13	3 / 15	2 / 10
2021-09-20	(s1734)	MH23290 W. Indian Trail	2 / 19	2 / 15	3 / 12	3 / 10	2 / 21	2 / 12	2 / 15	2 / 13	9 / 14	16 / 16	8 / 15	4 / 18	4 / 17	3 / 13	2 / 15	2 / 10
2021-09-20	(s09202021)	MFWQTC	1 / 19	1 / 15	1 / 12	1 / 10	1 / 21	1 / 12	1 / 15	1 / 13	3 / 14	5 / 16	3 / 15	2 / 18	3 / 17	2 / 13	1 / 15	1 / 10
2021-09-20	(NegCtrl)		0 / 19	0 / 15	0 / 12	0 / 10	0 / 21	0 / 12	0 / 15	0 / 13	0 / 14	0 / 16	0 / 15	0 / 18	0 / 17	0 / 13	0 / 15	0 / 10
2021-09-27	(s1751)	Shawnee Park B	2 / 19	2 / 15	3 / 12	3 / 10	2 / 21	2 / 12	2 / 15	2 / 13	9 / 14	16 / 16	8 / 15	5 / 18	4 / 17	3 / 13	3 / 15	2 / 10
2021-09-27	(s1752)	34th Street PS	2 / 19	2 / 15	3 / 12	3 / 10	2 / 21	2 / 12	2 / 15	2 / 13	9 / 14	16 / 16	8 / 15	5 / 18	4 / 17	3 / 13	3 / 15	2 / 10
2021-09-27	(s1753)	MH32985 Wood Road & Terry Road	2 / 19	2 / 15	3 / 12	3 / 10	2 / 21	2 / 12	2 / 15	2 / 13	9 / 14	16 / 16	8 / 15	4 / 18	4 / 17	3 / 13	2 / 15	2 / 10
2021-09-27	(s1754)	MH09837 Ashby Lane & Mill Creek	2 / 19	2 / 15	3 / 12	3 / 10	2 / 21	2 / 12	2 / 15	2 / 13	9 / 14	16 / 16	8 / 15	4 / 18	4 / 17	3 / 13	2 / 15	2 / 10
2021-09-27	(s1755)	DRGWQTC INF	2 / 19	2 / 15	3 / 12	3 / 10	2 / 21	2 / 12	2 / 15	2 / 13	5 / 14	9 / 16	5 / 15	3 / 18	4 / 17	3 / 13	2 / 15	2 / 10
2021-09-27	(s1756)	MH57350 Preston & South Park	1 / 19	1 / 15	2 / 12	2 / 10	1 / 21	1 / 12	2 / 15	1 / 13	7 / 14	11 / 16	6 / 15	3 / 18	3 / 17	1 / 13	1 / 15	2 / 10
2021-09-27	(s1757)	MH57769 Pineland Drive & Oakmont Dr.	2 / 19	3 / 15	3 / 12	3 / 10	2 / 21	2 / 12	2 / 15	2 / 13	9 / 14	15 / 16	8 / 15	4 / 18	4 / 17	3 / 13	2 / 15	2 / 10
2021-09-27	(s1758)	CCWQTC INF	0 / 19	0 / 15	0 / 12	0 / 10	0 / 21	0 / 12	0 / 15	0 / 13	1 / 14	4 / 16	1 / 15	0 / 18	0 / 17	1 / 13	0 / 15	0 / 10
2021-09-27	(s1759)	MH70101 15th & Wilson	3 / 19	2 / 15	3 / 12	3 / 10	2 / 21	2 / 12	2 / 15	2 / 13	9 / 14	16 / 16	8 / 15	5 / 18	4 / 17	3 / 13	3 / 15	2 / 10
2021-09-27	(s1760)	FFWQTP INF	1 / 19	1 / 15	1 / 12	1 / 10	1 / 21	1 / 12	1 / 15	1 / 13	5 / 14	7 / 16	3 / 15	2 / 18	3 / 17	2 / 13	1 / 15	1 / 10
2021-09-27	(s1761)	HCWQTP INF	2 / 19	2 / 15	3 / 12	3 / 10	2 / 21	2 / 12	2 / 15	2 / 13	9 / 14	16 / 16	8 / 15	5 / 18	4 / 17	3 / 13	3 / 15	2 / 10
2021-09-27	(s1762)	MH40870 Muddy Forks PS	2 / 19	2 / 15	4 / 12	3 / 10	2 / 21	2 / 12	2 / 15	2 / 13	9 / 14	16 / 16	8 / 15	5 / 18	4 / 17	3 / 13	3 / 15	2 / 10
2021-09-27	(s1763)	MH08915A CSO140	2 / 19	2 / 15	3 / 12	3 / 10	2 / 21	2 / 12	2 / 15	2 / 13	9 / 14	16 / 16	8 / 15	4 / 18	4 / 17	3 / 13	2 / 15	2 / 10
2021-09-27	(s1764)	MH71910 CSO146	4 / 19	3 / 15	3 / 12	3 / 10	2 / 21	2 / 12	2 / 15	2 / 13	9 / 14	16 / 16	8 / 15	4 / 18	4 / 17	3 / 13	2 / 15	2 / 10
2021-09-27	(s1765)	MH50495 CSO108	2 / 19	2 / 15	3 / 12	3 / 10	2 / 21	2 / 12	2 / 15	2 / 13	9 / 14	16 / 16	8 / 15	5 / 18	4 / 17	3 / 13	3 / 15	2 / 10
2021-09-27	(s1766)	MH23290 W. Indian Trail	2 / 19	2 / 15	3 / 12	3 / 10	2 / 21	2 / 12	2 / 15	2 / 13	9 / 14	16 / 16	8 / 15	5 / 18	4 / 17	3 / 13	3 / 15	2 / 10
2021-09-27	(s09272021)	MFWQTC	2 / 19	2 / 15	2 / 12	2 / 10	2 / 21	2 / 12	2 / 15	2 / 13	4 / 14	6 / 16	4 / 15	3 / 18	3 / 17	3 / 13	2 / 15	2 / 10
2021-09-27	(NegCtrl)		0 / 19	0 / 15	0 / 12	0 / 10	0 / 21	0 / 12	0 / 15	0 / 13	0 / 14	0 / 16	0 / 15	0 / 18	0 / 17	0 / 13	0 / 15	0 / 10
2021-10-04	(s1783)	Shawnee Park B	2 / 19	2 / 15	3 / 12	3 / 10	2 / 21	2 / 12	2 / 15	4 / 13	9 / 14	16 / 16	9 / 15	4 / 18	4 / 17	3 / 13	2 / 15	2 / 10
2021-10-04	(s1784)	34th Street PS	2 / 19	2 / 15	3 / 12	3 / 10	2 / 21	2 / 12	2 / 15	2 / 13	10 / 14	16 / 16	8 / 15	4 / 18	4 / 17	3 / 13	2 / 15	2 / 10
2021-10-04	(s1785)	MH32985 Wood Road & Terry Road	2 / 19	3 / 15	4 / 12	4 / 10	2 / 21	2 / 12	2 / 15	3 / 13	9 / 14	16 / 16	8 / 15	4 / 18	4 / 17	3 / 13	4 / 15	2 / 10
2021-10-04	(s1786)	MH09837 Ashby Lane & Mill Creek	2 / 19	2 / 15	3 / 12	3 / 10	2 / 21	2 / 12	2 / 15	2 / 13	9 / 14	16 / 16	8 / 15	5 / 18	4 / 17	3 / 13	3 / 15	2 / 10
2021-10-04	(s1787)	DRGWQTC INF	3 / 19	2 / 15	2 / 12	2 / 10	2 / 21	2 / 12	2 / 15	2 / 13	8 / 14	12 / 16	6 / 15	4 / 18	4 / 17	4 / 13	3 / 15	2 / 10
2021-10-04	(s1788)	MH57350 Preston & South Park	2 / 19	2 / 15	3 / 12	3 / 10	2 / 21	2 / 12	2 / 15	2 / 13	8 / 14	16 / 16	8 / 15	4 / 18	4 / 17	3 / 13	2 / 15	2 / 10
2021-10-04	(s1789)	MH57769 Pineland Drive & Oakmont Dr.	2 / 19	2 / 15	3 / 12	3 / 10	2 / 21	2 / 12	3 / 15	2 / 13	9 / 14	16 / 16	8 / 15	5 / 18	4 / 17	3 / 13	3 / 15	2 / 10
2021-10-04	(s1790)	CCWQTC INF	2 / 19	2 / 15	3 / 12	3 / 10	2 / 21	2 / 12	2 / 15	2 / 13	9 / 14	13 / 16	7 / 15	4 / 18	4 / 17	3 / 13	3 / 15	2 / 10
2021-10-04	(s1791)	MH70101 15th & Wilson	2 / 19	2 / 15	2 / 12	2 / 10	2 / 21	2 / 12	2 / 15	2 / 13	4 / 14	5 / 16	3 / 15	4 / 18	3 / 17	2 / 13	2 / 15	2 / 10
2021-10-04	(s1792)	FFWQTP INF	2 / 19	2 / 15	3 / 12	3 / 10	2 / 21	2 / 12	2 / 15	2 / 13	9 / 14	16 / 16	8 / 15	5 / 18	4 / 17	3 / 13	3 / 15	2 / 10
2021-10-04	(s1793)	HCWQTP INF	1 / 19	1 / 15	2 / 12	2 / 10	1 / 21	1 / 12	1 / 15	1 / 13	8 / 14	15 / 16	7 / 15	3 / 18	3 / 17	2 / 13	1 / 15	1 / 10
2021-10-04	(s1794)	MH40870 Muddy Forks PS	2 / 19	2 / 15	3 / 12	3 / 10	2 / 21	2 / 12	2 / 15	2 / 13	9 / 14	16 / 16	8 / 15	4 / 18	4 / 17	3 / 13	2 / 15	2 / 10
2021-10-04	(s1795)	MH08915A CSO140	2 / 19	2 / 15	3 / 12	3 / 10	2 / 21	2 / 12	2 / 15	2 / 13	9 / 14	16 / 16	8 / 15	4 / 18	3 / 17	3 / 13	2 / 15	2 / 10
2021-10-04	(s1796)	MH71910 CSO146	2 / 19	2 / 15	3 / 12	3 / 10	2 / 21	2 / 12	2 / 15	2 / 13	9 / 14	16 / 16	8 / 15	5 / 18	4 / 17	3 / 13	3 / 15	2 / 10
2021-10-04	(s1797)	MH50495 CSO108	2 / 19	2 / 15	3 / 12	3 / 10	3 / 21	2 / 12	2 / 15	2 / 13	9 / 14	16 / 16	8 / 15	4 / 18	4 / 17	3 / 13	2 / 15	2 / 10
2021-10-04	(s1798)	MH23290 W. Indian Trail	2 / 19	2 / 15	3 / 12	3 / 10	2 / 21	2 / 12	2 / 15	2 / 13	9 / 14	16 / 16	8 / 15	4 / 18	4 / 17	3 / 13	2 / 15	2 / 10
2021-10-04	(s10042021)	MFWQTC	2 / 19	2 / 15	2 / 12	2 / 10	2 / 21	2 / 12	2 / 15	2 / 13	7 / 14	15 / 16	7 / 15	5 / 18	4 / 17	3 / 13	3 / 15	2 / 10
2021-10-04	(NegCtrl)		0 / 19	0 / 15	0 / 12	0 / 10	0 / 21	0 / 12	0 / 15	0 / 13	0 / 14	0 / 16	0 / 15	0 / 18	0 / 17	0 / 13	0 / 15	0 / 10
2021-10-11	(s1815)	Shawnee Park B	2 / 19	2 / 15	3 / 11	3 / 10	2 / 21	2 / 12	2 / 15	2 / 13	9 / 14	21 / 23	8 / 15	5 / 19	4 / 17	3 / 13	3 / 11	2 / 10
2021-10-11	(s1816)	34th Street PS	2 / 19	2 / 15	3 / 11	3 / 10	2 / 21	2 / 12	2 / 15	2 / 13	9 / 14	21 / 23	8 / 15	4 / 19	4 / 17	3 / 13	2 / 11	2 / 10
2021-10-11	(s1817)	MH32985 Wood Road & Terry Road	2 / 19	2 / 15	3 / 11	3 / 10	2 / 21	2 / 12	3 / 15	2 / 13	9 / 14	21 / 23	8 / 15	4 / 19	4 / 17	3 / 13	2 / 11	2 / 10
2021-10-11	(s1818)	MH09837 Ashby Lane & Mill Creek	2 / 19	2 / 15	3 / 11	3 / 10	2 / 21	2 / 12	2 / 15	2 / 13	9 / 14	21 / 23	8 / 15	4 / 19	4 / 17	3 / 13	2 / 11	2 / 10
2021-10-11	(s1819)	DRGWQTC INF	2 / 19	2 / 15	3 / 11	3 / 10	2 / 21	2 / 12	2 / 15	2 / 13	9 / 14	21 / 23	8 / 15	4 / 19	4 / 17	3 / 13	2 / 11	2 / 10
2021-10-11	(s1820)	MH57350 Preston & South Park	2 / 19	2 / 15	3 / 11	3 / 10	2 / 21	2 / 12	2 / 15	2 / 13	9 / 14	21 / 23	8 / 15	5 / 19	4 / 17	3 / 13	3 / 11	2 / 10
2021-10-11	(s1821)	MH57769 Pineland Drive & Oakmont Dr.	2 / 19	2 / 15	3 / 11	3 / 10	2 / 21	2 / 12	2 / 15	2 / 13	9 / 14	20 / 23	8 / 15	6 / 19	4 / 17	3 / 13	3 / 11	2 / 10
2021-10-11	(s1822)	CCWQTC INF	2 / 19	2 / 15	3 / 11	3 / 10	2 / 21	2 / 12	2 / 15	2 / 13	8 / 14	19 / 23	8 / 15	5 / 19	4 / 17	3 / 13	4 / 11	2 / 10
2021-10-11	(s1823)	MH70101 15th & Wilson	2 / 19	2 / 15	3 / 11	3 / 10	2 / 21	2 / 12	2 / 15	2 / 13	9 / 14	21 / 23	8 / 15	4 / 19	4 / 17	3 / 13	2 / 11	2 / 10
2021-10-11	(s1824)	FFWQTP INF	0 / 19	0 / 15	1 / 11	1 / 10	0 / 21	0 / 12	0 / 15	0 / 13	3 / 14	11 / 23	4 / 15	1 / 19	2 / 17	0 / 13	0 / 11	0 / 10
2021-10-11	(s1825)	HCWQTP INF	2 / 19	2 / 15	3 / 11	3 / 10	2 / 21	2 / 12	3 / 15	2 / 13	9 / 14	21 / 23	8 / 15	5 / 19	4 / 17	3 / 13	3 / 11	3 / 10
2021-10-11	(s1826)	MH40870 Muddy Forks PS	2 / 19	2 / 15	3 / 11	3 / 10	2 / 21	2 / 12	2 / 15	2 / 13	6 / 14	12 / 23	5 / 15	4 / 19	2 / 17	3 / 13	3 / 11	2 / 10
2021-10-11	(s1827)	MH08915A CSO140	2 / 19	3 / 15	3 / 11	3 / 10	2 / 21	2 / 12	2 / 15	4 / 13	9 / 14	21 / 23	8 / 15	5 / 19	4 / 17	3 / 13	3 / 11	2 / 10
2021-10-11	(s1828)	MH71910 CSO146	2 / 19	2 / 15	3 / 11	3 / 10	2 / 21	2 / 12	2 / 15	2 / 13	9 / 14	21 / 23	8 / 15	5 / 19	4 / 17	3 / 13	3 / 11	2 / 10
2021-10-11	(s1829)	MH50495 CSO108	2 / 19	2 / 15	3 / 11	3 / 10	2 / 21	2 / 12	2 / 15	2 / 13	9 / 14	21 / 23	8 / 15	5 / 19	4 / 17	3 / 13	3 / 11	2 / 10
2021-10-11	(s1830)	MH23290 W. Indian Trail	2 / 19	2 / 15	3 / 11	3 / 10	2 / 21	2 / 12	2 / 15	2 / 13	9 / 14	21 / 23	8 / 15	5 / 19	4 / 17	3 / 13	3 / 11	2 / 10
2021-10-11	(s10112021)	MFWQTC	2 / 19	2 / 15	3 / 11	3 / 10	2 / 21	2 / 12	2 / 15	2 / 13	9 / 14	21 / 23	8 / 15	5 / 19	4 / 17	3 / 13	3 / 11	2 / 10
2021-10-11	(NegCtrl)		0 / 19	0 / 15	0 / 11	0 / 10	0 / 21	0 / 12	0 / 15	0 / 13	0 / 14	0 / 23	0 / 15	0 / 19	0 / 17	0 / 13	0 / 11	0 / 10
2021-10-18	(s1831)	Shawnee Park B	2 / 19	2 / 15	3 / 11	3 / 10	3 / 21	2 / 12	2 / 15	3 / 13	9 / 14	21 / 23	8 / 15	5 / 19	4 / 17	3 / 13	3 / 11	2 / 10
2021-10-18	(s1832)	34th Street PS	2 / 19	2 / 15	3 / 11	3 / 10	2 / 21	2 / 12	2 / 15	2 / 13	9 / 14	21 / 23	8 / 15	5 / 19	4 / 17	3 / 13	3 / 11	2 / 10
2021-10-18	(s1833)	MH32985 Wood Road & Terry Road	2 / 19	2 / 15	3 / 11	3 / 10	2 / 21	2 / 12	2 / 15	2 / 13	9 / 14	20 / 23	8 / 15	5 / 19	4 / 17	3 / 13	3 / 11	2 / 10
2021-10-18	(s1834)	MH09837 Ashby Lane & Mill Creek	2 / 19	2 / 15	3 / 11	3 / 10	2 / 21	2 / 12	2 / 15	2 / 13	9 / 14	21 / 23	8 / 15	4 / 19	4 / 17	3 / 13	2 / 11	2 / 10
2021-10-18	(s1835)	DRGWQTC INF	2 / 19	2 / 15	3 / 11	3 / 10	2 / 21	2 / 12	2 / 15	2 / 13	9 / 14	20 / 23	8 / 15	4 / 19	4 / 17	3 / 13	2 / 11	2 / 10
2021-10-18	(s1836)	MH57350 Preston & South Park	3 / 19	2 / 15	3 / 11	3 / 10	2 / 21	2 / 12	2 / 15	2 / 13	9 / 14	21 / 23	8 / 15	5 / 19	4 / 17	3 / 13	3 / 11	2 / 10
2021-10-18	(s1837)	MH57769 Pineland Drive & Oakmont Dr.	3 / 19	2 / 15	3 / 11	3 / 10	2 / 21	2 / 12	2 / 15	2 / 13	9 / 14	21 / 23	8 / 15	5 / 19	4 / 17	3 / 13	3 / 11	2 / 10
2021-10-18	(s1838)	CCWQTC INF	2 / 19	3 / 15	3 / 11	3 / 10	2 / 21	2 / 12	2 / 15	2 / 13	9 / 14	21 / 23	8 / 15	4 / 19	4 / 17	3 / 13	2 / 11	2 / 10
2021-10-18	(s1839)	MH70101 15th & Wilson	1 / 19	1 / 15	2 / 11	2 / 10	1 / 21	1 / 12	1 / 15	1 / 13	7 / 14	14 / 23	5 / 15	1 / 19	1 / 17	1 / 13	1 / 11	1 / 10
2021-10-18	(s1840)	FFWQTP INF	1 / 19	1 / 15	2 / 11	2 / 10	1 / 21	1 / 12	1 / 15	1 / 13	8 / 14	17 / 23	7 / 15	3 / 19	2 / 17	2 / 13	2 / 11	1 / 10
2021-10-18	(s1841)	HCWQTP INF	1 / 19	1 / 15	2 / 11	2 / 10	1 / 21	1 / 12	1 / 15	1 / 13	7 / 14	18 / 23	7 / 15	3 / 19	3 / 17	2 / 13	1 / 11	1 / 10
2021-10-18	(s1842)	MH40870 Muddy Forks PS	1 / 19	1 / 15	2 / 11	2 / 10	1 / 21	1 / 12	1 / 15	1 / 13	6 / 14	14 / 23	5 / 15	1 / 19	1 / 17	2 / 13	1 / 11	1 / 10
2021-10-18	(s1843)	MH08915A CSO140	2 / 19	2 / 15	3 / 11	3 / 10	3 / 21	2 / 12	2 / 15	3 / 13	9 / 14	21 / 23	8 / 15	4 / 19	4 / 17	3 / 13	2 / 11	2 / 10
2021-10-18	(s1844)	MH71910 CSO146	2 / 19	2 / 15	3 / 11	3 / 10	2 / 21	2 / 12	2 / 15	2 / 13	9 / 14	21 / 23	8 / 15	5 / 19	4 / 17	3 / 13	3 / 11	2 / 10
2021-10-18	(s1845)	MH50495 CSO108	2 / 19	1 / 15	2 / 11	2 / 10	1 / 21	1 / 12	1 / 15	1 / 13	7 / 14	15 / 23	6 / 15	3 / 19	3 / 17	2 / 13	1 / 11	1 / 10
2021-10-18	(s1846)	MH23290 W. Indian Trail	2 / 19	2 / 15	3 / 11	3 / 10	2 / 21	2 / 12	2 / 15	3 / 13	9 / 14	21 / 23	8 / 15	5 / 19	4 / 17	3 / 13	3 / 11	2 / 10
2021-10-18	(s10182021)	MFWQTC	2 / 19	2 / 15	3 / 11	3 / 10	2 / 21	2 / 12	2 / 15	2 / 13	8 / 14	16 / 23	8 / 15	4 / 19	3 / 17	3 / 13	2 / 11	2 / 10
2021-10-18	(NegCtrl)		0 / 19	0 / 15	0 / 11	0 / 10	0 / 21	0 / 12	0 / 15	0 / 13	0 / 14	0 / 23	0 / 15	0 / 19	0 / 17	0 / 13	0 / 11	0 / 10
2021-10-25	(s1847)	Shawnee Park B	2 / 19	2 / 15	3 / 11	3 / 10	3 / 21	2 / 12	2 / 15	2 / 13	9 / 14	21 / 23	8 / 15	5 / 19	4 / 17	3 / 13	3 / 11	2 / 10
2021-10-25	(s1848)	34th Street PS	2 / 19	3 / 15	3 / 11	3 / 10	2 / 21	2 / 12	2 / 15	2 / 13	9 / 14	21 / 23	8 / 15	4 / 19	4 / 17	3 / 13	2 / 11	2 / 10
2021-10-25	(s1849)	MH32985 Wood Road & Terry Road	2 / 19	2 / 15	3 / 11	3 / 10	2 / 21	2 / 12	2 / 15	2 / 13	9 / 14	21 / 23	8 / 15	4 / 19	4 / 17	3 / 13	2 / 11	2 / 10
2021-10-25	(s1850)	MH09837 Ashby Lane & Mill Creek	2 / 19	3 / 15	3 / 11	3 / 10	3 / 21	2 / 12	2 / 15	2 / 13	9 / 14	21 / 23	8 / 15	6 / 19	4 / 17	3 / 13	4 / 11	2 / 10
2021-10-25	(s1851)	DRGWQTC INF	2 / 19	2 / 15	3 / 11	3 / 10	2 / 21	2 / 12	2 / 15	2 / 13	9 / 14	21 / 23	8 / 15	4 / 19	4 / 17	3 / 13	2 / 11	2 / 10
2021-10-25	(s1852)	MH57350 Preston & South Park	2 / 19	2 / 15	3 / 11	3 / 10	2 / 21	2 / 12	2 / 15	2 / 13	9 / 14	21 / 23	8 / 15	5 / 19	4 / 17	3 / 13	3 / 11	2 / 10
2021-10-25	(s1853)	MH57769 Pineland Drive & Oakmont Dr.	2 / 19	2 / 15	3 / 11	3 / 10	2 / 21	2 / 12	2 / 15	2 / 13	9 / 14	21 / 23	8 / 15	5 / 19	4 / 17	3 / 13	3 / 11	2 / 10
2021-10-25	(s1854)	CCWQTC INF	1 / 19	1 / 15	2 / 11	2 / 10	1 / 21	1 / 12	1 / 15	1 / 13	8 / 14	17 / 23	7 / 15	3 / 19	3 / 17	2 / 13	1 / 11	1 / 10
2021-10-25	(s1855)	MH70101 15th & Wilson	1 / 19	1 / 15	1 / 11	1 / 10	1 / 21	1 / 12	1 / 15	1 / 13	3 / 14	7 / 23	2 / 15	1 / 19	1 / 17	1 / 13	1 / 11	1 / 10
2021-10-25	(s1856)	FFWQTP INF	2 / 19	2 / 15	2 / 11	2 / 10	3 / 21	2 / 12	2 / 15	2 / 13	8 / 14	19 / 23	7 / 15	4 / 19	4 / 17	4 / 13	2 / 11	2 / 10
2021-10-25	(s1857)	HCWQTP INF	2 / 19	2 / 15	3 / 11	3 / 10	2 / 21	2 / 12	2 / 15	2 / 13	9 / 14	21 / 23	8 / 15	4 / 19	4 / 17	3 / 13	2 / 11	2 / 10
2021-10-25	(s1858)	MH40870 Muddy Forks PS	0 / 19	0 / 15	1 / 11	1 / 10	0 / 21	0 / 12	0 / 15	0 / 13	4 / 14	8 / 23	2 / 15	1 / 19	0 / 17	0 / 13	0 / 11	0 / 10
2021-10-25	(s1859)	MH08915A CSO140	3 / 19	2 / 15	3 / 11	3 / 10	2 / 21	2 / 12	2 / 15	2 / 13	9 / 14	21 / 23	8 / 15	4 / 19	4 / 17	3 / 13	2 / 11	2 / 10
2021-10-25	(s1860)	MH71910 CSO146	2 / 19	2 / 15	3 / 11	3 / 10	2 / 21	3 / 12	2 / 15	2 / 13	9 / 14	21 / 23	8 / 15	5 / 19	4 / 17	3 / 13	3 / 11	2 / 10
2021-10-25	(s1861)	MH50495 CSO108	3 / 19	2 / 15	2 / 11	2 / 10	2 / 21	2 / 12	2 / 15	2 / 13	5 / 14	13 / 23	5 / 15	3 / 19	2 / 17	2 / 13	2 / 11	2 / 10
2021-10-25	(s1862)	MH23290 W. Indian Trail	2 / 19	2 / 15	3 / 11	3 / 10	2 / 21	2 / 12	2 / 15	2 / 13	9 / 14	21 / 23	8 / 15	4 / 19	4 / 17	3 / 13	2 / 11	2 / 10
2021-10-25	(s10252021)	MFWQTC	1 / 19	1 / 15	2 / 11	2 / 10	1 / 21	1 / 12	1 / 15	1 / 13	5 / 14	16 / 23	5 / 15	3 / 19	3 / 17	2 / 13	1 / 11	1 / 10
2021-10-25	(NegCtrl)		0 / 19	0 / 15	0 / 11	0 / 10	0 / 21	0 / 12	0 / 15	0 / 13	0 / 14	0 / 23	0 / 15	0 / 19	0 / 17	0 / 13	0 / 11	0 / 10
2021-11-01	(s1863)	Shawnee Park B	2 / 19	2 / 15	3 / 11	3 / 10	2 / 21	2 / 12	2 / 15	2 / 13	9 / 14	21 / 23	8 / 15	4 / 19	4 / 17	3 / 13	2 / 11	2 / 10	24 / 30
2021-11-01	(s1864)	34th Street PS	1 / 19	1 / 15	2 / 11	2 / 10	1 / 21	1 / 12	1 / 15	2 / 13	7 / 14	19 / 23	7 / 15	3 / 19	3 / 17	2 / 13	1 / 11	1 / 10	22 / 30
2021-11-01	(s1865)	MH32985 Wood Road & Terry Road	2 / 19	2 / 15	3 / 11	3 / 10	2 / 21	2 / 12	2 / 15	3 / 13	9 / 14	20 / 23	8 / 15	4 / 19	4 / 17	3 / 13	2 / 11	2 / 10	23 / 30
2021-11-01	(s1866)	MH09837 Ashby Lane & Mill Creek	2 / 19	2 / 15	3 / 11	3 / 10	2 / 21	2 / 12	2 / 15	2 / 13	9 / 14	21 / 23	8 / 15	5 / 19	4 / 17	3 / 13	3 / 11	2 / 10	25 / 30
2021-11-01	(s1867)	DRGWQTC INF	2 / 19	2 / 15	3 / 11	3 / 10	2 / 21	2 / 12	2 / 15	2 / 13	9 / 14	21 / 23	8 / 15	5 / 19	4 / 17	3 / 13	3 / 11	2 / 10	25 / 30
2021-11-01	(s1868)	MH57350 Preston & South Park	2 / 19	2 / 15	3 / 11	3 / 10	3 / 21	2 / 12	2 / 15	2 / 13	9 / 14	21 / 23	8 / 15	5 / 19	4 / 17	3 / 13	3 / 11	2 / 10	25 / 30
2021-11-01	(s1869)	MH57769 Pineland Drive & Oakmont Dr.	2 / 19	2 / 15	3 / 11	3 / 10	2 / 21	2 / 12	2 / 15	2 / 13	9 / 14	21 / 23	8 / 15	4 / 19	4 / 17	3 / 13	2 / 11	2 / 10	24 / 30
2021-11-01	(s1870)	CCWQTC INF	2 / 19	2 / 15	3 / 11	3 / 10	2 / 21	2 / 12	2 / 15	2 / 13	9 / 14	21 / 23	8 / 15	5 / 19	4 / 17	3 / 13	3 / 11	2 / 10	25 / 30
2021-11-01	(s1871)	MH70101 15th & Wilson	2 / 19	2 / 15	3 / 11	3 / 10	2 / 21	2 / 12	2 / 15	2 / 13	9 / 14	21 / 23	8 / 15	5 / 19	4 / 17	3 / 13	3 / 11	2 / 10	25 / 30
2021-11-01	(s1872)	FFWQTP INF	2 / 19	2 / 15	3 / 11	3 / 10	2 / 21	2 / 12	2 / 15	2 / 13	9 / 14	21 / 23	8 / 15	4 / 19	4 / 17	3 / 13	2 / 11	2 / 10	24 / 30
2021-11-01	(s1873)	HCWQTP INF	2 / 19	2 / 15	3 / 11	3 / 10	2 / 21	2 / 12	2 / 15	2 / 13	9 / 14	21 / 23	8 / 15	5 / 19	4 / 17	3 / 13	3 / 11	2 / 10	25 / 30
2021-11-01	(s1874)	MH40870 Muddy Forks PS	2 / 19	2 / 15	3 / 11	3 / 10	2 / 21	2 / 12	2 / 15	2 / 13	9 / 14	21 / 23	8 / 15	4 / 19	4 / 17	3 / 13	2 / 11	2 / 10	24 / 30
2021-11-01	(s1875)	MH08915A CSO140	2 / 19	2 / 15	3 / 11	3 / 10	2 / 21	2 / 12	2 / 15	2 / 13	9 / 14	20 / 23	8 / 15	4 / 19	5 / 17	3 / 13	2 / 11	2 / 10	23 / 30
2021-11-01	(s1876)	MH71910 CSO146	2 / 19	2 / 15	3 / 11	3 / 10	2 / 21	2 / 12	2 / 15	2 / 13	9 / 14	21 / 23	8 / 15	5 / 19	4 / 17	3 / 13	3 / 11	2 / 10	26 / 30
2021-11-01	(s1877)	MH50495 CSO108	2 / 19	2 / 15	3 / 11	3 / 10	2 / 21	2 / 12	2 / 15	2 / 13	9 / 14	21 / 23	8 / 15	5 / 19	4 / 17	3 / 13	3 / 11	2 / 10	26 / 30
2021-11-01	(s1878)	MH23290 W. Indian Trail	2 / 19	2 / 15	3 / 11	3 / 10	2 / 21	2 / 12	2 / 15	2 / 13	9 / 14	21 / 23	8 / 15	5 / 19	4 / 17	3 / 13	3 / 11	2 / 10	25 / 30
2021-11-01	(s11012021)	MFWQTC	2 / 19	3 / 15	4 / 11	4 / 10	2 / 21	2 / 12	2 / 15	2 / 13	6 / 14	15 / 23	7 / 15	4 / 19	4 / 17	4 / 13	2 / 11	2 / 10	18 / 30
2021-11-01	(NegCtrl)		0 / 19	0 / 15	0 / 11	0 / 10	0 / 21	0 / 12	0 / 15	0 / 13	0 / 14	0 / 23	0 / 15	0 / 19	0 / 17	0 / 13	0 / 11	0 / 10	0 / 30
2021-11-08	(s1879)	Shawnee Park B	2 / 19	2 / 15	3 / 11	3 / 10	2 / 21	2 / 12	2 / 15	2 / 13	9 / 14	20 / 23	8 / 15	3 / 19	4 / 17	3 / 13	2 / 11	2 / 10	23 / 30
2021-11-08	(s1880)	34th Street PS	2 / 19	2 / 15	3 / 11	3 / 10	2 / 21	2 / 12	2 / 15	2 / 13	9 / 14	21 / 23	8 / 15	5 / 19	4 / 17	3 / 13	3 / 11	2 / 10	25 / 30
2021-11-08	(s1881)	MH32985 Wood Road & Terry Road	2 / 19	3 / 15	3 / 11	3 / 10	3 / 21	2 / 12	2 / 15	2 / 13	9 / 14	21 / 23	8 / 15	4 / 19	4 / 17	3 / 13	2 / 11	2 / 10	23 / 30
2021-11-08	(s1882)	MH09837 Ashby Lane & Mill Creek	0 / 19	0 / 15	0 / 11	0 / 10	0 / 21	0 / 12	0 / 15	0 / 13	0 / 14	0 / 23	0 / 15	0 / 19	0 / 17	0 / 13	0 / 11	0 / 10	0 / 30
2021-11-08	(s1883)	DRGWQTC INF	2 / 19	2 / 15	3 / 11	3 / 10	2 / 21	2 / 12	2 / 15	2 / 13	9 / 14	21 / 23	8 / 15	4 / 19	4 / 17	3 / 13	2 / 11	2 / 10	25 / 30
2021-11-08	(s1884)	MH57350 Preston & South Park	2 / 19	2 / 15	3 / 11	3 / 10	2 / 21	2 / 12	2 / 15	2 / 13	9 / 14	21 / 23	8 / 15	4 / 19	4 / 17	3 / 13	2 / 11	2 / 10	24 / 30
2021-11-08	(s1885)	MH57769 Pineland Drive & Oakmont Dr.	2 / 19	2 / 15	3 / 11	3 / 10	2 / 21	2 / 12	2 / 15	2 / 13	9 / 14	19 / 23	7 / 15	5 / 19	4 / 17	3 / 13	3 / 11	2 / 10	24 / 30
2021-11-08	(s1886)	CCWQTC INF	2 / 19	2 / 15	3 / 11	3 / 10	2 / 21	2 / 12	2 / 15	2 / 13	9 / 14	21 / 23	8 / 15	5 / 19	4 / 17	3 / 13	3 / 11	2 / 10	25 / 30
2021-11-08	(s1887)	MH70101 15th & Wilson	2 / 19	2 / 15	3 / 11	3 / 10	2 / 21	2 / 12	2 / 15	2 / 13	9 / 14	20 / 23	8 / 15	4 / 19	3 / 17	3 / 13	2 / 11	3 / 10	23 / 30
2021-11-08	(s1888)	FFWQTP INF	2 / 19	2 / 15	3 / 11	3 / 10	2 / 21	2 / 12	2 / 15	2 / 13	8 / 14	20 / 23	7 / 15	5 / 19	4 / 17	3 / 13	3 / 11	2 / 10	24 / 30
2021-11-08	(s1889)	HCWQTP INF	2 / 19	2 / 15	3 / 11	3 / 10	2 / 21	2 / 12	3 / 15	2 / 13	8 / 14	19 / 23	8 / 15	3 / 19	4 / 17	3 / 13	2 / 11	3 / 10	22 / 30
2021-11-08	(s1890)	MH40870 Muddy Forks PS	1 / 19	1 / 15	2 / 11	2 / 10	1 / 21	1 / 12	2 / 15	1 / 13	7 / 14	16 / 23	5 / 15	2 / 19	2 / 17	2 / 13	1 / 11	2 / 10	19 / 30
2021-11-08	(s1891)	MH08915A CSO140	2 / 19	2 / 15	3 / 11	3 / 10	2 / 21	2 / 12	2 / 15	2 / 13	8 / 14	15 / 23	8 / 15	3 / 19	3 / 17	3 / 13	2 / 11	2 / 10	18 / 30
2021-11-08	(s1892)	MH71910 CSO146	2 / 19	2 / 15	3 / 11	3 / 10	2 / 21	2 / 12	2 / 15	2 / 13	9 / 14	19 / 23	8 / 15	4 / 19	4 / 17	3 / 13	2 / 11	2 / 10	22 / 30
2021-11-08	(s1893)	MH50495 CSO108	2 / 19	1 / 15	2 / 11	2 / 10	1 / 21	1 / 12	1 / 15	1 / 13	5 / 14	16 / 23	4 / 15	4 / 19	4 / 17	2 / 13	2 / 11	1 / 10	20 / 30
2021-11-08	(s1894)	MH23290 W. Indian Trail	2 / 19	2 / 15	3 / 11	3 / 10	2 / 21	2 / 12	2 / 15	2 / 13	9 / 14	21 / 23	8 / 15	4 / 19	5 / 17	3 / 13	2 / 11	2 / 10	24 / 30
2021-11-08	(s11082021)	MFWQTC	1 / 19	1 / 15	2 / 11	2 / 10	1 / 21	1 / 12	1 / 15	1 / 13	4 / 14	11 / 23	4 / 15	2 / 19	3 / 17	2 / 13	1 / 11	1 / 10	14 / 30
2021-11-08	(NegCtrl)		0 / 19	0 / 15	0 / 11	0 / 10	0 / 21	0 / 12	0 / 15	0 / 13	1 / 14	1 / 23	1 / 15	0 / 19	0 / 17	0 / 13	0 / 11	0 / 10	1 / 30
2021-11-15	(s1895)	Shawnee Park B	2 / 19	2 / 15	3 / 11	3 / 10	2 / 21	2 / 12	2 / 15	2 / 13	9 / 14	20 / 23	8 / 15	5 / 19	4 / 17	3 / 13	3 / 11	2 / 10	24 / 30
2021-11-15	(s1896)	34th Street PS	2 / 19	2 / 15	3 / 11	3 / 10	2 / 21	2 / 12	2 / 15	2 / 13	9 / 14	21 / 23	8 / 15	4 / 19	4 / 17	4 / 13	2 / 11	2 / 10	24 / 30
2021-11-15	(s1897)	MH32985 Wood Road & Terry Road	2 / 19	2 / 15	3 / 11	3 / 10	2 / 21	2 / 12	2 / 15	2 / 13	9 / 14	20 / 23	8 / 15	5 / 19	3 / 17	4 / 13	3 / 11	2 / 10	23 / 30
2021-11-15	(s1898)	MH09837 Ashby Lane & Mill Creek	2 / 19	2 / 15	3 / 11	3 / 10	2 / 21	2 / 12	2 / 15	2 / 13	9 / 14	21 / 23	8 / 15	5 / 19	4 / 17	3 / 13	3 / 11	2 / 10	25 / 30
2021-11-15	(s1899)	DRGWQTC INF	2 / 19	2 / 15	2 / 11	2 / 10	2 / 21	2 / 12	2 / 15	2 / 13	8 / 14	20 / 23	7 / 15	5 / 19	5 / 17	3 / 13	3 / 11	2 / 10	24 / 30
2021-11-15	(s1900)	MH57350 Preston & South Park	2 / 19	2 / 15	3 / 11	3 / 10	2 / 21	2 / 12	2 / 15	2 / 13	6 / 14	10 / 23	5 / 15	3 / 19	3 / 17	2 / 13	2 / 11	2 / 10	12 / 30
2021-11-15	(s1901)	MH57769 Pineland Drive & Oakmont Dr.	2 / 19	2 / 15	3 / 11	3 / 10	2 / 21	2 / 12	2 / 15	2 / 13	9 / 14	21 / 23	9 / 15	5 / 19	4 / 17	3 / 13	3 / 11	2 / 10	26 / 30
2021-11-15	(s1902)	CCWQTC INF	2 / 19	2 / 15	3 / 11	3 / 10	2 / 21	2 / 12	2 / 15	2 / 13	9 / 14	21 / 23	8 / 15	5 / 19	4 / 17	3 / 13	4 / 11	2 / 10	25 / 30
2021-11-15	(s1903)	MH70101 15th & Wilson	2 / 19	2 / 15	3 / 11	3 / 10	2 / 21	2 / 12	2 / 15	2 / 13	9 / 14	21 / 23	8 / 15	5 / 19	4 / 17	3 / 13	3 / 11	2 / 10	25 / 30
2021-11-15	(s1904)	FFWQTP INF	1 / 19	1 / 15	1 / 11	1 / 10	1 / 21	1 / 12	1 / 15	1 / 13	7 / 14	16 / 23	5 / 15	3 / 19	3 / 17	2 / 13	2 / 11	1 / 10	20 / 30
2021-11-15	(s1905)	HCWQTP INF	2 / 19	2 / 15	4 / 11	4 / 10	2 / 21	3 / 12	2 / 15	2 / 13	9 / 14	21 / 23	8 / 15	4 / 19	4 / 17	3 / 13	2 / 11	2 / 10	24 / 30
2021-11-15	(s1906)	MH40870 Muddy Forks PS	2 / 19	2 / 15	3 / 11	3 / 10	2 / 21	2 / 12	2 / 15	2 / 13	9 / 14	20 / 23	8 / 15	4 / 19	4 / 17	3 / 13	2 / 11	2 / 10	23 / 30
2021-11-15	(s1907)	MH08915A CSO140	2 / 19	2 / 15	3 / 11	3 / 10	2 / 21	2 / 12	2 / 15	2 / 13	9 / 14	21 / 23	8 / 15	4 / 19	4 / 17	3 / 13	2 / 11	2 / 10	25 / 30
2021-11-15	(s1908)	MH71910 CSO146	1 / 19	1 / 15	2 / 11	2 / 10	1 / 21	1 / 12	1 / 15	1 / 13	8 / 14	19 / 23	7 / 15	4 / 19	3 / 17	2 / 13	1 / 11	1 / 10	22 / 30
2021-11-15	(s1909)	MH50495 CSO108	0 / 19	0 / 15	0 / 11	0 / 10	0 / 21	0 / 12	0 / 15	0 / 13	1 / 14	5 / 23	1 / 15	1 / 19	1 / 17	1 / 13	0 / 11	0 / 10	7 / 30
2021-11-15	(s1910)	MH23290 W. Indian Trail	2 / 19	2 / 15	3 / 11	3 / 10	4 / 21	2 / 12	2 / 15	2 / 13	9 / 14	20 / 23	8 / 15	4 / 19	4 / 17	4 / 13	2 / 11	3 / 10	23 / 30
2021-11-15	(s11152021)	MFWQTC	2 / 19	2 / 15	2 / 11	2 / 10	2 / 21	2 / 12	2 / 15	2 / 13	6 / 14	12 / 23	5 / 15	4 / 19	3 / 17	3 / 13	2 / 11	2 / 10	14 / 30
2021-11-15	(NegCntrl)		0 / 19	0 / 15	0 / 11	0 / 10	0 / 21	0 / 12	0 / 15	0 / 13	0 / 14	0 / 23	0 / 15	0 / 19	0 / 17	0 / 13	0 / 11	0 / 10	0 / 30
2021-11-22	(s1911)	Shawnee Park B	1 / 19	1 / 15	2 / 11	2 / 10	1 / 21	1 / 12	1 / 15	1 / 13	7 / 14	15 / 18	7 / 15	3 / 20	3 / 19	2 / 14	1 / 11	1 / 10	23 / 31	3 / 41
2021-11-22	(s1912)	34th Street PS	2 / 19	2 / 15	3 / 11	3 / 10	2 / 21	2 / 12	2 / 15	2 / 13	9 / 14	17 / 18	8 / 15	4 / 20	4 / 19	3 / 14	2 / 11	2 / 10	25 / 31	4 / 41
2021-11-22	(s1913)	MH32985 Wood Road & Terry Road	2 / 19	2 / 15	3 / 11	3 / 10	2 / 21	2 / 12	2 / 15	3 / 13	9 / 14	17 / 18	8 / 15	5 / 20	4 / 19	3 / 14	3 / 11	2 / 10	26 / 31	5 / 41
2021-11-22	(s1914)	MH09837 Ashby Lane & Mill Creek	2 / 19	3 / 15	3 / 11	3 / 10	2 / 21	2 / 12	2 / 15	2 / 13	9 / 14	17 / 18	8 / 15	5 / 20	4 / 19	3 / 14	3 / 11	2 / 10	26 / 31	5 / 41
2021-11-22	(s1915)	DRGWQTC INF	2 / 19	2 / 15	3 / 11	3 / 10	2 / 21	2 / 12	2 / 15	2 / 13	9 / 14	17 / 18	8 / 15	4 / 20	4 / 19	3 / 14	2 / 11	2 / 10	25 / 31	4 / 41
2021-11-22	(s1916)	MH57350 Preston & South Park	2 / 19	2 / 15	3 / 11	3 / 10	2 / 21	2 / 12	2 / 15	2 / 13	9 / 14	17 / 18	8 / 15	4 / 20	4 / 19	3 / 14	2 / 11	2 / 10	26 / 31	4 / 41
2021-11-22	(s1917)	MH57769 Pineland Drive & Oakmont Dr.	2 / 19	2 / 15	3 / 11	3 / 10	2 / 21	2 / 12	2 / 15	2 / 13	9 / 14	17 / 18	8 / 15	4 / 20	4 / 19	3 / 14	2 / 11	2 / 10	26 / 31	4 / 41
2021-11-22	(s1918)	CCWQTC INF	2 / 19	2 / 15	3 / 11	3 / 10	2 / 21	3 / 12	2 / 15	2 / 13	9 / 14	17 / 18	8 / 15	4 / 20	4 / 19	3 / 14	2 / 11	2 / 10	24 / 31	4 / 41
2021-11-22	(s1919)	MH70101 15th & Wilson	2 / 19	2 / 15	3 / 11	3 / 10	2 / 21	2 / 12	2 / 15	2 / 13	9 / 14	17 / 18	8 / 15	4 / 20	4 / 19	3 / 14	2 / 11	2 / 10	25 / 31	4 / 41
2021-11-22	(s1920)	FFWQTP INF	2 / 19	2 / 15	3 / 11	3 / 10	2 / 21	2 / 12	3 / 15	2 / 13	9 / 14	17 / 18	9 / 15	4 / 20	4 / 19	3 / 14	2 / 11	3 / 10	25 / 31	4 / 41
2021-11-22	(s1921)	HCWQTP INF	1 / 19	1 / 15	2 / 11	2 / 10	1 / 21	1 / 12	1 / 15	1 / 13	8 / 14	16 / 18	7 / 15	4 / 20	3 / 19	2 / 14	2 / 11	1 / 10	25 / 31	4 / 41
2021-11-22	(s1922)	MH40870 Muddy Forks PS	2 / 19	2 / 15	3 / 11	3 / 10	2 / 21	2 / 12	3 / 15	2 / 13	9 / 14	17 / 18	8 / 15	4 / 20	4 / 19	3 / 14	2 / 11	2 / 10	25 / 31	4 / 41
2021-11-22	(s1923)	MH08915A CSO140	2 / 19	2 / 15	3 / 11	3 / 10	2 / 21	2 / 12	2 / 15	2 / 13	9 / 14	17 / 18	9 / 15	4 / 20	4 / 19	3 / 14	2 / 11	2 / 10	25 / 31	4 / 41
2021-11-22	(s1924)	MH71910 CSO146	2 / 19	2 / 15	3 / 11	3 / 10	2 / 21	2 / 12	2 / 15	3 / 13	9 / 14	17 / 18	8 / 15	4 / 20	4 / 19	3 / 14	2 / 11	2 / 10	25 / 31	4 / 41
2021-11-22	(s1925)	MH50495 CSO108	2 / 19	2 / 15	3 / 11	3 / 10	2 / 21	2 / 12	2 / 15	2 / 13	9 / 14	17 / 18	8 / 15	5 / 20	4 / 19	3 / 14	4 / 11	2 / 10	26 / 31	5 / 41
2021-11-22	(s1926)	MH23290 W. Indian Trail	2 / 19	2 / 15	3 / 11	3 / 10	2 / 21	2 / 12	2 / 15	2 / 13	8 / 14	15 / 18	7 / 15	5 / 20	4 / 19	3 / 14	3 / 11	2 / 10	24 / 31	5 / 41
2021-11-22	(s11232021)	MFWQTC	2 / 19	2 / 15	2 / 11	2 / 10	2 / 21	2 / 12	2 / 15	2 / 13	8 / 14	13 / 18	6 / 15	3 / 20	3 / 19	2 / 14	3 / 11	2 / 10	19 / 31	4 / 41
2021-11-22	(NegCtrl)		0 / 19	0 / 15	0 / 11	0 / 10	0 / 21	0 / 12	0 / 15	0 / 13	0 / 14	0 / 18	0 / 15	0 / 20	0 / 19	0 / 14	0 / 11	0 / 10	0 / 31	0 / 41
2021-11-29	(s1927)	Shawnee Park B	2 / 19	2 / 15	3 / 11	3 / 10	2 / 21	2 / 12	2 / 15	2 / 13	9 / 14	17 / 18	8 / 15	4 / 20	4 / 19	3 / 14	2 / 11	2 / 10	25 / 31	4 / 41
2021-11-29	(s1928)	34th Street PS	2 / 19	3 / 15	3 / 11	3 / 10	2 / 21	2 / 12	3 / 15	2 / 13	9 / 14	17 / 18	8 / 15	5 / 20	4 / 19	3 / 14	3 / 11	4 / 10	26 / 31	5 / 41
2021-11-29	(s1929)	MH32985 Wood Road & Terry Road	2 / 19	2 / 15	2 / 11	2 / 10	2 / 21	2 / 12	2 / 15	4 / 13	8 / 14	14 / 18	7 / 15	4 / 20	4 / 19	3 / 14	2 / 11	2 / 10	21 / 31	3 / 41
2021-11-29	(s1930)	MH09837 Ashby Lane & Mill Creek	2 / 19	2 / 15	3 / 11	3 / 10	2 / 21	2 / 12	2 / 15	2 / 13	9 / 14	17 / 18	8 / 15	4 / 20	4 / 19	3 / 14	2 / 11	2 / 10	25 / 31	4 / 41
2021-11-29	(s1931)	DRGWQTC INF	2 / 19	2 / 15	3 / 11	3 / 10	2 / 21	2 / 12	2 / 15	2 / 13	9 / 14	17 / 18	8 / 15	4 / 20	4 / 19	3 / 14	2 / 11	2 / 10	25 / 31	4 / 41
2021-11-29	(s1932)	MH57350 Preston & South Park	2 / 19	2 / 15	3 / 11	3 / 10	2 / 21	2 / 12	2 / 15	2 / 13	9 / 14	17 / 18	8 / 15	4 / 20	4 / 19	3 / 14	2 / 11	2 / 10	25 / 31	4 / 41
2021-11-29	(s1933)	MH57769 Pineland Drive & Oakmont Dr.	2 / 19	2 / 15	3 / 11	3 / 10	2 / 21	2 / 12	2 / 15	2 / 13	9 / 14	17 / 18	8 / 15	5 / 20	4 / 19	3 / 14	3 / 11	2 / 10	26 / 31	5 / 41
2021-11-29	(s1934)	CCWQTC INF	2 / 19	2 / 15	4 / 11	4 / 10	2 / 21	2 / 12	2 / 15	2 / 13	8 / 14	15 / 18	7 / 15	4 / 20	4 / 19	3 / 14	2 / 11	2 / 10	20 / 31	5 / 41
2021-11-29	(s1935)	MH70101 15th & Wilson	2 / 19	2 / 15	3 / 11	3 / 10	2 / 21	2 / 12	2 / 15	2 / 13	8 / 14	16 / 18	8 / 15	4 / 20	4 / 19	3 / 14	2 / 11	3 / 10	24 / 31	5 / 41
2021-11-29	(s1936)	FFWQTP INF	2 / 19	2 / 15	3 / 11	3 / 10	2 / 21	2 / 12	2 / 15	2 / 13	9 / 14	17 / 18	8 / 15	4 / 20	5 / 19	3 / 14	2 / 11	2 / 10	25 / 31	4 / 41
2021-11-29	(s1937)	HCWQTP INF	2 / 19	3 / 15	3 / 11	3 / 10	2 / 21	2 / 12	2 / 15	2 / 13	9 / 14	17 / 18	8 / 15	4 / 20	4 / 19	3 / 14	2 / 11	2 / 10	24 / 31	4 / 41
2021-11-29	(s1938)	MH40870 Muddy Forks PS	1 / 19	1 / 15	2 / 11	2 / 10	1 / 21	1 / 12	1 / 15	1 / 13	5 / 14	9 / 18	3 / 15	3 / 20	3 / 19	2 / 14	2 / 11	1 / 10	14 / 31	4 / 41
2021-11-29	(s1939)	MH08915A CSO140	2 / 19	2 / 15	3 / 11	3 / 10	2 / 21	2 / 12	2 / 15	2 / 13	9 / 14	17 / 18	9 / 15	4 / 20	4 / 19	3 / 14	2 / 11	2 / 10	25 / 31	4 / 41
2021-11-29	(s1940)	MH71910 CSO146	2 / 19	3 / 15	3 / 11	3 / 10	2 / 21	2 / 12	2 / 15	2 / 13	10 / 14	17 / 18	8 / 15	4 / 20	4 / 19	3 / 14	2 / 11	2 / 10	25 / 31	4 / 41
2021-11-29	(s1941)	MH50495 CSO108	2 / 19	2 / 15	3 / 11	3 / 10	2 / 21	2 / 12	2 / 15	2 / 13	9 / 14	17 / 18	8 / 15	5 / 20	3 / 19	3 / 14	3 / 11	2 / 10	25 / 31	5 / 41
2021-11-29	(s1942)	MH23290 W. Indian Trail	2 / 19	2 / 15	3 / 11	3 / 10	2 / 21	2 / 12	2 / 15	2 / 13	9 / 14	17 / 18	8 / 15	5 / 20	4 / 19	3 / 14	3 / 11	2 / 10	26 / 31	5 / 41
2021-11-29	(s11302021)	MFWQTC	2 / 19	2 / 15	3 / 11	3 / 10	2 / 21	2 / 12	2 / 15	2 / 13	9 / 14	17 / 18	8 / 15	4 / 20	4 / 19	3 / 14	2 / 11	2 / 10	25 / 31	4 / 41
2021-11-29	(NegCtrl)		0 / 19	0 / 15	0 / 11	0 / 10	0 / 21	0 / 12	0 / 15	0 / 13	0 / 14	0 / 18	0 / 15	0 / 20	0 / 19	0 / 14	0 / 11	0 / 10	0 / 31	0 / 41
2021-12-06	(s1943)	Shawnee Park B	2 / 19	2 / 15	3 / 11	3 / 10	2 / 21	2 / 12	2 / 15	3 / 13	9 / 14	17 / 18	8 / 15	5 / 20	4 / 19	3 / 14	3 / 11	2 / 10	26 / 31	5 / 41
2021-12-06	(s1944)	34th Street PS	2 / 19	2 / 15	3 / 11	3 / 10	2 / 21	2 / 12	2 / 15	2 / 13	9 / 14	17 / 18	8 / 15	5 / 20	4 / 19	3 / 14	3 / 11	2 / 10	26 / 31	5 / 41
2021-12-06	(s1945)	MH32985 Wood Road & Terry Road	2 / 19	2 / 15	3 / 11	3 / 10	2 / 21	2 / 12	2 / 15	2 / 13	9 / 14	17 / 18	8 / 15	4 / 20	4 / 19	3 / 14	2 / 11	2 / 10	25 / 31	4 / 41
2021-12-06	(s1946)	MH09837 Ashby Lane & Mill Creek	2 / 19	2 / 15	3 / 11	3 / 10	2 / 21	2 / 12	2 / 15	2 / 13	9 / 14	17 / 18	8 / 15	4 / 20	4 / 19	3 / 14	2 / 11	2 / 10	25 / 31	4 / 41
2021-12-06	(s1947)	DRGWQTC INF	2 / 19	2 / 15	3 / 11	3 / 10	2 / 21	2 / 12	2 / 15	3 / 13	9 / 14	15 / 18	7 / 15	4 / 20	4 / 19	3 / 14	2 / 11	2 / 10	22 / 31	3 / 41
2021-12-06	(s1948)	MH57350 Preston & South Park	2 / 19	3 / 15	3 / 11	3 / 10	2 / 21	2 / 12	2 / 15	2 / 13	9 / 14	17 / 18	8 / 15	5 / 20	4 / 19	3 / 14	3 / 11	2 / 10	26 / 31	5 / 41
2021-12-06	(s1949)	MH57769 Pineland Drive & Oakmont Dr.	2 / 19	2 / 15	3 / 11	3 / 10	2 / 21	2 / 12	2 / 15	2 / 13	9 / 14	17 / 18	8 / 15	5 / 20	4 / 19	3 / 14	3 / 11	2 / 10	26 / 31	5 / 41
2021-12-06	(s1950)	CCWQTC INF	2 / 19	2 / 15	3 / 11	3 / 10	3 / 21	2 / 12	2 / 15	2 / 13	9 / 14	17 / 18	8 / 15	5 / 20	4 / 19	3 / 14	3 / 11	2 / 10	26 / 31	5 / 41
2021-12-06	(s1951)	MH70101 15th & Wilson	0 / 19	0 / 15	0 / 11	0 / 10	0 / 21	0 / 12	0 / 15	0 / 13	1 / 14	0 / 18	0 / 15	0 / 20	0 / 19	0 / 14	0 / 11	0 / 10	1 / 31	0 / 41
2021-12-06	(s1952)	FFWQTP INF	2 / 19	2 / 15	3 / 11	3 / 10	2 / 21	2 / 12	2 / 15	2 / 13	9 / 14	17 / 18	8 / 15	4 / 20	4 / 19	3 / 14	2 / 11	2 / 10	25 / 31	4 / 41
2021-12-06	(s1953)	HCWQTP INF	2 / 19	3 / 15	3 / 11	3 / 10	2 / 21	2 / 12	2 / 15	2 / 13	9 / 14	17 / 18	8 / 15	5 / 20	4 / 19	3 / 14	3 / 11	2 / 10	26 / 31	5 / 41
2021-12-06	(s1954)	MH40870 Muddy Forks PS	2 / 19	2 / 15	3 / 11	3 / 10	2 / 21	2 / 12	3 / 15	2 / 13	9 / 14	17 / 18	8 / 15	4 / 20	4 / 19	3 / 14	2 / 11	2 / 10	25 / 31	5 / 41
2021-12-06	(s1955)	MH08915A CSO140	1 / 19	1 / 15	2 / 11	2 / 10	1 / 21	1 / 12	1 / 15	1 / 13	6 / 14	14 / 18	6 / 15	2 / 20	2 / 19	2 / 14	1 / 11	1 / 10	20 / 31	2 / 41
2021-12-06	(s1956)	MH71910 CSO146	2 / 19	2 / 15	3 / 11	3 / 10	2 / 21	2 / 12	2 / 15	2 / 13	9 / 14	17 / 18	8 / 15	4 / 20	4 / 19	5 / 14	2 / 11	2 / 10	26 / 31	4 / 41
2021-12-06	(s1957)	MH50495 CSO108	1 / 19	1 / 15	1 / 11	1 / 10	1 / 21	1 / 12	1 / 15	1 / 13	2 / 14	3 / 18	2 / 15	2 / 20	2 / 19	1 / 14	1 / 11	1 / 10	5 / 31	2 / 41
2021-12-06	(s1958)	MH23290 W. Indian Trail	2 / 19	2 / 15	4 / 11	4 / 10	2 / 21	2 / 12	2 / 15	2 / 13	9 / 14	17 / 18	8 / 15	5 / 20	4 / 19	3 / 14	3 / 11	2 / 10	26 / 31	5 / 41
2021-12-06	(s12062021)	MFWQTC	1 / 19	1 / 15	1 / 11	1 / 10	1 / 21	1 / 12	1 / 15	1 / 13	7 / 14	11 / 18	5 / 15	1 / 20	2 / 19	2 / 14	1 / 11	1 / 10	16 / 31	1 / 41
2021-12-06	(NegCtrl)		0 / 19	0 / 15	0 / 11	0 / 10	0 / 21	0 / 12	0 / 15	0 / 13	0 / 14	0 / 18	0 / 15	0 / 20	0 / 19	0 / 14	0 / 11	0 / 10	0 / 31	0 / 41
2021-12-13	(s1959)	Shawnee Park B	0 / 19	0 / 15	0 / 11	0 / 10	0 / 21	0 / 12	0 / 15	0 / 13	4 / 14	7 / 18	3 / 15	1 / 20	0 / 19	1 / 14	0 / 11	0 / 10	0 / 31	0 / 29
2021-12-13	(s1960)	34th Street PS	2 / 19	2 / 15	3 / 11	3 / 10	2 / 21	2 / 12	2 / 15	2 / 13	9 / 14	17 / 18	8 / 15	5 / 20	4 / 19	3 / 14	3 / 11	2 / 10	26 / 31	6 / 29
2021-12-13	(s1961)	MH32985 Wood Road & Terry Road	2 / 19	2 / 15	3 / 11	3 / 10	2 / 21	2 / 12	2 / 15	2 / 13	9 / 14	17 / 18	8 / 15	4 / 20	4 / 19	3 / 14	2 / 11	2 / 10	25 / 31	5 / 29
2021-12-13	(s1962)	MH09837 Ashby Lane & Mill Creek	3 / 19	3 / 15	2 / 11	2 / 10	4 / 21	2 / 12	2 / 15	3 / 13	8 / 14	16 / 18	7 / 15	6 / 20	4 / 19	4 / 14	3 / 11	2 / 10	26 / 31	17 / 29
2021-12-13	(s1963)	DRGWQTC INF	1 / 19	1 / 15	2 / 11	2 / 10	1 / 21	1 / 12	1 / 15	1 / 13	6 / 14	10 / 18	5 / 15	1 / 20	1 / 19	1 / 14	1 / 11	1 / 10	14 / 31	3 / 29
2021-12-13	(s1964)	MH57350 Preston & South Park	2 / 19	2 / 15	3 / 11	3 / 10	2 / 21	2 / 12	2 / 15	2 / 13	9 / 14	17 / 18	8 / 15	4 / 20	4 / 19	3 / 14	2 / 11	2 / 10	25 / 31	5 / 29
2021-12-13	(s1965)	MH57769 Pineland Drive & Oakmont Dr.	2 / 19	2 / 15	3 / 11	3 / 10	2 / 21	2 / 12	2 / 15	2 / 13	9 / 14	17 / 18	8 / 15	5 / 20	5 / 19	3 / 14	3 / 11	2 / 10	26 / 31	7 / 29
2021-12-13	(s1966)	CCWQTC INF	2 / 19	2 / 15	3 / 11	3 / 10	2 / 21	2 / 12	2 / 15	2 / 13	9 / 14	17 / 18	8 / 15	5 / 20	4 / 19	3 / 14	3 / 11	2 / 10	27 / 31	6 / 29
2021-12-13	(s1967)	MH70101 15th & Wilson	0 / 19	0 / 15	0 / 11	0 / 10	0 / 21	0 / 12	0 / 15	0 / 13	0 / 14	0 / 18	0 / 15	0 / 20	0 / 19	0 / 14	0 / 11	0 / 10	0 / 31	0 / 29
2021-12-13	(s1968)	FFWQTP INF	2 / 19	2 / 15	3 / 11	3 / 10	3 / 21	2 / 12	2 / 15	2 / 13	9 / 14	17 / 18	8 / 15	4 / 20	4 / 19	4 / 14	2 / 11	2 / 10	25 / 31	5 / 29
2021-12-13	(s1969)	HCWQTP INF	2 / 19	3 / 15	3 / 11	3 / 10	2 / 21	2 / 12	2 / 15	2 / 13	9 / 14	17 / 18	8 / 15	5 / 20	3 / 19	3 / 14	3 / 11	2 / 10	25 / 31	6 / 29
2021-12-13	(s1970)	MH40870 Muddy Forks PS	2 / 19	2 / 15	3 / 11	3 / 10	2 / 21	2 / 12	2 / 15	2 / 13	5 / 14	9 / 18	4 / 15	3 / 20	2 / 19	3 / 14	2 / 11	2 / 10	10 / 31	3 / 29
2021-12-13	(s1971)	MH08915A CSO140	2 / 19	2 / 15	3 / 11	3 / 10	2 / 21	2 / 12	2 / 15	2 / 13	9 / 14	17 / 18	8 / 15	4 / 20	4 / 19	3 / 14	2 / 11	2 / 10	26 / 31	5 / 29
2021-12-13	(s1972)	MH71910 CSO146	3 / 19	3 / 15	3 / 11	3 / 10	5 / 21	2 / 12	2 / 15	3 / 13	9 / 14	17 / 18	8 / 15	5 / 20	4 / 19	3 / 14	2 / 11	2 / 10	25 / 31	14 / 29
2021-12-13	(s1973)	MH50495 CSO108	2 / 19	2 / 15	3 / 11	3 / 10	2 / 21	2 / 12	2 / 15	3 / 13	9 / 14	17 / 18	8 / 15	4 / 20	4 / 19	3 / 14	2 / 11	2 / 10	25 / 31	5 / 29
2021-12-13	(s1974)	MH23290 W. Indian Trail	0 / 19	0 / 15	1 / 11	1 / 10	0 / 21	0 / 12	0 / 15	0 / 13	5 / 14	9 / 18	4 / 15	0 / 20	0 / 19	1 / 14	0 / 11	0 / 10	11 / 31	1 / 29
2021-12-13	(s12132021)	MFWQTC	0 / 19	0 / 15	0 / 11	0 / 10	0 / 21	0 / 12	0 / 15	0 / 13	2 / 14	4 / 18	2 / 15	0 / 20	1 / 19	0 / 14	0 / 11	0 / 10	7 / 31	0 / 29
2021-12-13	(NegCtrl)		0 / 19	0 / 15	0 / 11	0 / 10	0 / 21	0 / 12	0 / 15	0 / 13	0 / 14	0 / 18	0 / 15	0 / 20	0 / 19	0 / 14	0 / 11	0 / 10	0 / 31	0 / 29
